# Supplementary material for: Pt-doped Ru nanoparticles loaded on ‘black gold’ plasmonic nanoreactors as air stable reduction catalysts
Source: Nat Commun. 2024 Jan 24;15:713. doi: 10.1038/s41467-024-44954-4 (PMC10808126; doi:10.1038/s41467-024-44954-4)
Supplement: Supplementary file 4 — Supplementary Data 1 [file 41467_2024_44954_MOESM4_ESM.xlsx]

## Sheet: Activation Energy Calculation
		Dark
	Ts(ᵒC)	Ts (K)	1/T(K-1)	1000/Ts(K-1)	k(C2H4)	ln(rate)
	100	373	0.00268097	2.68097	13.43	2.59749
	120	393	0.00254453	2.54453	40.8	3.70868
	150	423	0.00236407	2.36407	124.3	4.8227
	180	453	0.00220751	2.20751	248.3	5.51464
	200	473	0.00211416	2.11416	297.8	5.69642						Fit:
	220	493	0.0020284	2.0284	340.08	5.82918						Dark	: -17.51 + 24 (1000/Ts) -6.15 (1000/Ts)2
	250	523	0.00191205	1.91205	361.02	5.88893						Light	: -24.78 + 28.04 (1000/Ts) - 6.41(1000/Ts)2
												Comparison of Fit with experimental data
													DARK			LIGHT
		Light										1000/Ts(K-1)	ln(rate)	Fit	1000/Ts(K-1)	ln(rate)	Fit
Intensity (I)	Ts(ᵒC)	Ts (K)	1/Ts	1000/Ts(K-1)	k(C2H4)	ln(rate)						2.68097	2.59749	2.62958	3.01841	1.49065	1.45597
0.5	58.3	331.3	0.00301841	3.01841	4.44	1.49065						2.54453	3.70868	3.73973	2.88434	2.60343	2.76945
1	73.7	346.7	0.00288434	2.88434	13.51	2.60343						2.36407	4.8227	4.85641	2.60213	4.98914	4.78108
2	111.3	384.3	0.00260213	2.60213	146.81	4.98914						2.20751	5.51464	5.50069	2.43487	5.54588	5.49149
3	137.7	410.7	0.00243487	2.43487	256.18	5.54588						2.11416	5.69642	5.74134	2.24719	5.65669	5.86159
4	172	445	0.00224719	2.24719	286.2	5.65669						2.0284	5.82918	5.868	2.11015	5.73551	5.84659
5	200.9	473.9	0.00211015	2.11015	309.67	5.73551						1.91205	5.88893	5.8952	1.99203	5.78441	5.64047
6	229	502	0.00199203	1.99203	325.19	5.78441
	Activation Energy Calculation
	Ea (KJ/mol)		Dark: -199.5 + 102.3 (1000/Ts)
			Light: -233.2 + 106.6 (1000/Ts)
