# Supplementary material for: Pt-doped Ru nanoparticles loaded on ‘black gold’ plasmonic nanoreactors as air stable reduction catalysts
Source: Nat Commun. 2024 Jan 24;15:713. doi: 10.1038/s41467-024-44954-4 (PMC10808126; doi:10.1038/s41467-024-44954-4)
Supplement: Supplementary file 5 — Supplementary Data 2 [file 41467_2024_44954_MOESM5_ESM.xlsx]

## Sheet: No. of Photon calculation
	The calculation of the quantum efficiency of the photocatalytic acetylene semi-hydrogenation process
															The calculation is to get number of photons per hour for all intensities
																		Photons of 1W/cm2 intensity								Number of photons for different intensities
	Xe lamp				Absorbance (DPC-RuPt)							Single Photon Energy						h (joule seconds)=	6.626e-34		c (m/s)=	299792458				Intensity (W/cm2)	No. of Photons (mol/h)
	Wavelength	Intensity	I%		Wavelength	Absorbance	%T	%A		I% * A%		Wavelength (nm)	Energy (Joule)		(Light Intensity * I% *A% * illumination area * time)/(Average photon energy * Na)			Time (sec)	3600							0.5	0.00145321
	400.944	3114.93	0.141894		401	0.83574	14.5969	85.4031		0.00121182		401	4.95368e-19		2.53592e-06			Light Intensity (W/cm2)=	1							1	0.00290642
	401.945	3207.67	0.146118		402	0.83724	14.5465	85.4535		0.00124863		402	4.94136e-19		2.61948e-06			Diameter of catalyst bed (cm)=	0.47							2	0.00581284
	402.946	3307.82	0.15068		403	0.83861	14.5007	85.4993		0.00128831		403	4.92909e-19		2.70944e-06			Area of catalyst exposed(cm2)=	0.173406							3	0.00871925
	403.948	3398.01	0.154789		404	0.83987	14.4587	85.5413		0.00132408		404	4.91689e-19		2.79159e-06			Avagadro Number (Na)=	6.022e+23							4	0.0116257
	404.949	3333.81	0.151864		405	0.8413	14.4112	85.5888		0.00129979		405	4.90475e-19		2.74715e-06											5	0.0145321
	405.95	3464.16	0.157802		406	0.84281	14.3612	85.6388		0.0013514		406	4.89267e-19		2.86329e-06			(Light Intensity * I% *A% * illumination area * time)/(Average photon energy * Na)								6	0.0174385
	406.952	3287.83	0.14977		407	0.84385	14.3268	85.6732		0.00128313		407	4.88065e-19		2.72533e-06		Units	(W* s * cm2) / (cm2 * J * mol-1)
	407.953	3415.97	0.155607		408	0.84508	14.2863	85.7137		0.00133377		408	4.86869e-19		2.83985e-06			(W* s) /( J * mol-1)
	408.955	3346.74	0.152453		409	0.84643	14.242	85.758		0.00130741		409	4.85678e-19		2.79055e-06			(J * s)/ (s * J* mol-1)
	409.956	3416.22	0.155618		410	0.84749	14.2072	85.7928		0.00133509		410	4.84494e-19		2.85661e-06			mol
	410.957	3411.15	0.155388		411	0.85285	14.033	85.967		0.00133582		411	4.83315e-19		2.86513e-06		Photons per hour =	0.00290642
	411.959	3451.53	0.157227		412	0.85386	14.0004	85.9996		0.00135214		412	4.82142e-19		2.9072e-06		(mol h-1)
	412.96	3510.07	0.159894		413	0.85504	13.9624	86.0376		0.00137569		413	4.80975e-19		2.965e-06
	413.961	3485.99	0.158797		414	0.85622	13.9245	86.0755		0.00136685		414	4.79813e-19		2.95308e-06
	414.963	3486.5	0.15882		415	0.8574	13.8867	86.1133		0.00136765		415	4.78657e-19		2.96195e-06
	415.964	3523.3	0.160496		416	0.85825	13.8596	86.1404		0.00138252		416	4.77506e-19		3.00137e-06
	416.966	3521.08	0.160395		417	0.85944	13.8217	86.1783		0.00138226		417	4.76361e-19		3.00801e-06
	417.967	3426.16	0.156071		418	0.86041	13.7908	86.2092		0.00134548		418	4.75221e-19		2.935e-06
	418.968	3617.87	0.164804		419	0.86148	13.7569	86.2431		0.00142132		419	4.74087e-19		3.10786e-06
	419.97	3362.68	0.153179		420	0.86197	13.7414	86.2586		0.00132131		420	4.72958e-19		2.89606e-06
	420.971	3405.77	0.155142		421	0.86301	13.7085	86.2915		0.00133874		421	4.71835e-19		2.94127e-06
	421.972	3442.93	0.156835		422	0.86402	13.6767	86.3233		0.00135385		422	4.70717e-19		2.98153e-06
	422.974	3390.97	0.154468		423	0.86508	13.6433	86.3567		0.00133394		423	4.69604e-19		2.94463e-06
	423.975	3675.86	0.167446		424	0.86606	13.6126	86.3874		0.00144652		424	4.68496e-19		3.2007e-06
	424.976	3462.14	0.15771		425	0.86688	13.5869	86.4131		0.00136282		425	4.67394e-19		3.02262e-06
	425.978	3525.23	0.160584		426	0.86791	13.5547	86.4453		0.00138817		426	4.66297e-19		3.08609e-06
	426.979	3504	0.159617		427	0.86878	13.5276	86.4724		0.00138025		427	4.65205e-19		3.07567e-06
	427.981	3696.44	0.168383		428	0.86961	13.5017	86.4983		0.00145649		428	4.64118e-19		3.25316e-06
	428.982	3723.81	0.16963		429	0.87043	13.4763	86.5237		0.0014677		429	4.63036e-19		3.28586e-06
	429.983	3933.26	0.179171		430	0.87116	13.4536	86.5464		0.00155066		430	4.61959e-19		3.47969e-06
	430.985	3908.29	0.178034		431	0.87188	13.4314	86.5686		0.00154121		431	4.60887e-19		3.46653e-06
	431.986	3881.45	0.176811		432	0.87267	13.407	86.593		0.00153106		432	4.59821e-19		3.45168e-06
	432.987	4063.16	0.185088		433	0.87324	13.3894	86.6106		0.00160306		433	4.58759e-19		3.62237e-06
	433.989	4239.56	0.193124		434	0.87399	13.3663	86.6337		0.0016731		434	4.57702e-19		3.78937e-06
	434.99	4053.63	0.184654		435	0.87453	13.3497	86.6503		0.00160003		435	4.56649e-19		3.63223e-06
	435.992	4045.27	0.184273		436	0.87519	13.3294	86.6706		0.00159711		436	4.55602e-19		3.63393e-06
	436.993	4091.7	0.186388		437	0.87582	13.3101	86.6899		0.0016158		437	4.54559e-19		3.68488e-06
	437.994	4150.69	0.189076		438	0.87646	13.2905	86.7095		0.00163947		438	4.53522e-19		3.74741e-06
	438.996	4181.03	0.190458		439	0.87736	13.2629	86.7371		0.00165197		439	4.52489e-19		3.78462e-06
	439.997	4137.04	0.188454		440	0.87799	13.2437	86.7563		0.00163495		440	4.5146e-19		3.75417e-06
	440.998	4218.74	0.192175		441	0.87858	13.2257	86.7743		0.00166759		441	4.50436e-19		3.83779e-06
	442	4428.85	0.201746		442	0.87906	13.2111	86.7889		0.00175093		442	4.49417e-19		4.03875e-06
	443.001	4448.01	0.202619		443	0.87983	13.1877	86.8123		0.00175898		443	4.48403e-19		4.0665e-06
	444.002	4419.1	0.201302		444	0.88027	13.1744	86.8256		0.00174782		444	4.47393e-19		4.04981e-06
	445.004	4676.29	0.213018		445	0.88085	13.1568	86.8432		0.00184992		445	4.46388e-19		4.29603e-06
	446.005	4570.94	0.208219		446	0.88144	13.1389	86.8611		0.00180861		446	4.45387e-19		4.20955e-06
	447.007	4618.67	0.210393		447	0.88197	13.1229	86.8771		0.00182783		447	4.4439e-19		4.26383e-06
	448.008	4658.56	0.21221		448	0.88272	13.1003	86.8997		0.0018441		448	4.43398e-19		4.3114e-06
	449.009	4575.4	0.208422		449	0.88306	13.09	86.91		0.0018114		449	4.42411e-19		4.24439e-06
	450.011	4607.02	0.209862		450	0.88361	13.0734	86.9266		0.00182426		450	4.41428e-19		4.28405e-06
	451.012	4504.05	0.205172		451	0.88586	13.0059	86.9941		0.00178488		451	4.40449e-19		4.20087e-06
	452.013	4879.45	0.222273		452	0.88605	13.0002	86.9998		0.00193377		452	4.39475e-19		4.5614e-06
	453.015	5137.16	0.234012		453	0.88633	12.9918	87.0082		0.0020361		453	4.38504e-19		4.8134e-06
	454.016	5232.6	0.238359		454	0.88677	12.9787	87.0213		0.00207424		454	4.37539e-19		4.91438e-06
	455.018	5068.75	0.230896		455	0.88699	12.9721	87.0279		0.00200944		455	4.36577e-19		4.77134e-06
	456.019	5581.82	0.254267		456	0.8875	12.9569	87.0431		0.00221322		456	4.35619e-19		5.26678e-06
	457.02	5720.83	0.2606		457	0.88803	12.9411	87.0589		0.00226875		457	4.34666e-19		5.41076e-06
	458.022	5672.16	0.258383		458	0.88843	12.9292	87.0708		0.00224976		458	4.33717e-19		5.3772e-06
	459.023	5844.41	0.266229		459	0.88857	12.925	87.075		0.00231819		459	4.32772e-19		5.55286e-06
	460.024	6306.77	0.287291		460	0.88906	12.9104	87.0896		0.00250201		460	4.31831e-19		6.00622e-06
	461.026	6395.32	0.291325		461	0.88959	12.8947	87.1053		0.00253759		461	4.30895e-19		6.10489e-06
	462.027	6382.22	0.290728		462	0.88989	12.8858	87.1142		0.00253265		462	4.29962e-19		6.10622e-06
	463.028	6568.02	0.299192		463	0.89022	12.876	87.124		0.00260668		463	4.29033e-19		6.2983e-06
	464.03	6538.31	0.297838		464	0.89063	12.8638	87.1362		0.00259525		464	4.28109e-19		6.28423e-06
	465.031	6609.03	0.30106		465	0.89096	12.8541	87.1459		0.00262361		465	4.27188e-19		6.36661e-06
	466.033	6586.7	0.300042		466	0.8913	12.844	87.156		0.00261505		466	4.26271e-19		6.35947e-06
	467.034	6567.38	0.299162		467	0.89166	12.8333	87.1667		0.0026077		467	4.25359e-19		6.3552e-06
	468.035	6668.52	0.30377		468	0.89187	12.8271	87.1729		0.00264805		468	4.2445e-19		6.46735e-06
	469.037	6653.88	0.303103		469	0.89225	12.8159	87.1841		0.00264257		469	4.23545e-19		6.46778e-06
	470.038	6597.83	0.30055		470	0.89269	12.8029	87.1971		0.00262071		470	4.22644e-19		6.42793e-06
	471.039	6614.68	0.301317		471	0.89298	12.7944	87.2056		0.00262765		471	4.21746e-19		6.45868e-06
	472.041	6753.3	0.307632		472	0.89332	12.7844	87.2156		0.00268303		472	4.20853e-19		6.60879e-06
	473.042	6964.13	0.317235		473	0.89376	12.7714	87.2286		0.0027672		473	4.19963e-19		6.83056e-06
	474.044	7105.88	0.323693		474	0.89398	12.765	87.235		0.00282373		474	4.19077e-19		6.98485e-06
	475.045	7433.82	0.338631		475	0.89417	12.7594	87.2406		0.00295424		475	4.18195e-19		7.32309e-06
	476.046	7480.96	0.340779		476	0.8945	12.7497	87.2503		0.0029733		476	4.17316e-19		7.38586e-06
	477.048	7602.83	0.34633		477	0.89505	12.7336	87.2664		0.0030223		477	4.16441e-19		7.52334e-06
	478.049	7693.83	0.350476		478	0.89513	12.7312	87.2688		0.00305856		478	4.1557e-19		7.62956e-06
	479.05	7626.28	0.347398		479	0.89559	12.7177	87.2823		0.00303217		479	4.14702e-19		7.57956e-06
	480.052	7535.49	0.343262		480	0.89554	12.7192	87.2808		0.00299602		480	4.13839e-19		7.50484e-06
	481.053	7496.21	0.341473		481	0.89596	12.7069	87.2931		0.00298083		481	4.12978e-19		7.48233e-06
	482.054	7641.04	0.34807		482	0.89646	12.6923	87.3077		0.00303892		482	4.12121e-19		7.64402e-06
	483.056	7748.31	0.352957		483	0.89663	12.6873	87.3127		0.00308176		483	4.11268e-19		7.76786e-06
	484.057	7953.51	0.362305		484	0.89681	12.6821	87.3179		0.00316357		484	4.10418e-19		7.99057e-06
	485.059	7995.94	0.364238		485	0.89725	12.6692	87.3308		0.00318091		485	4.09572e-19		8.05098e-06
	486.06	8112.08	0.369528		486	0.89759	12.6593	87.3407		0.00322748		486	4.08729e-19		8.18568e-06
	487.061	8128.91	0.370295		487	0.89788	12.6509	87.3491		0.00323449		487	4.0789e-19		8.22034e-06
	488.063	8016.05	0.365153		488	0.89797	12.6482	87.3518		0.00318968		488	4.07054e-19		8.1231e-06
	489.064	8036.76	0.366097		489	0.89834	12.6375	87.3625		0.00319831		489	4.06222e-19		8.16178e-06
	490.065	7832.85	0.356808		490	0.8986	12.6299	87.3701		0.00311743		490	4.05393e-19		7.97165e-06
	491.067	7772.24	0.354047		491	0.89884	12.6229	87.3771		0.00309356		491	4.04567e-19		7.92675e-06
	492.068	7683.07	0.349985		492	0.89919	12.6128	87.3872		0.00305842		492	4.03745e-19		7.85268e-06
	493.07	7635.24	0.347807		493	0.89952	12.6032	87.3968		0.00303972		493	4.02926e-19		7.82051e-06
	494.071	7570.16	0.344842		494	0.89983	12.5942	87.4058		0.00301412		494	4.0211e-19		7.77038e-06
	495.072	7578.43	0.345219		495	0.89997	12.5901	87.4099		0.00301755		495	4.01298e-19		7.79498e-06
	496.074	7542.72	0.343592		496	0.9004	12.5777	87.4223		0.00300376		496	4.00489e-19		7.77503e-06
	497.075	7513.48	0.34226		497	0.90075	12.5675	87.4325		0.00299246		497	3.99683e-19		7.7614e-06
	498.076	7593.78	0.345918		498	0.90081	12.5658	87.4342		0.00302451		498	3.9888e-19		7.86029e-06
	499.078	7474.82	0.340499		499	0.9008	12.5661	87.4339		0.00297711		499	3.98081e-19		7.75267e-06
	500.079	7520.05	0.342559		500	0.90125	12.5531	87.4469		0.00299557		500	3.97285e-19		7.81637e-06
	501.08	7488.43	0.341119		501	0.90132	12.551	87.449		0.00298305		501	3.96492e-19		7.79925e-06
	502.082	7411.59	0.337619		502	0.90165	12.5415	87.4585		0.00295276		502	3.95702e-19		7.73548e-06
	503.083	7447.5	0.339254		503	0.9019	12.5343	87.4657		0.00296731		503	3.94915e-19		7.78908e-06
	504.085	7415.45	0.337794		504	0.90211	12.5282	87.4718		0.00295475		504	3.94132e-19		7.77151e-06
	505.086	7416.51	0.337843		505	0.90243	12.519	87.481		0.00295548		505	3.93351e-19		7.78887e-06
	506.087	7410.62	0.337574		506	0.90257	12.515	87.485		0.00295327		506	3.92574e-19		7.79845e-06
	507.089	7500.27	0.341658		507	0.90284	12.5072	87.4928		0.00298926		507	3.918e-19		7.9091e-06
	508.09	7534.58	0.343221		508	0.9032	12.4968	87.5032		0.00300329		508	3.91029e-19		7.96189e-06
	509.091	7501.06	0.341694		509	0.90324	12.4957	87.5043		0.00298997		509	3.9026e-19		7.94218e-06
	510.093	7550.34	0.343939		510	0.90357	12.4862	87.5138		0.00300994		510	3.89495e-19		8.01094e-06
	511.094	7540.29	0.343481		511	0.90366	12.4836	87.5164		0.00300602		511	3.88733e-19		8.01619e-06
	512.096	7551.32	0.343984		512	0.90392	12.4761	87.5239		0.00301068		512	3.87974e-19		8.04432e-06
	513.097	7563.11	0.344521		513	0.90431	12.4649	87.5351		0.00301577		513	3.87217e-19		8.07365e-06
	514.098	7591.89	0.345832		514	0.90441	12.4621	87.5379		0.00302734		514	3.86464e-19		8.12044e-06
	515.1	7524.21	0.342749		515	0.90447	12.4603	87.5397		0.00300041		515	3.85714e-19		8.06386e-06
	516.101	7590.37	0.345763		516	0.90466	12.4549	87.5451		0.00302698		516	3.84966e-19		8.15107e-06
	517.102	7550.94	0.343966		517	0.90494	12.4469	87.5531		0.00301153		517	3.84221e-19		8.12518e-06
	518.104	7461.19	0.339878		518	0.90483	12.45	87.55		0.00297563		518	3.8348e-19		8.04385e-06
	519.105	7449.7	0.339355		519	0.90522	12.4388	87.5612		0.00297143		519	3.82741e-19		8.048e-06
	520.106	7503.52	0.341806		520	0.90533	12.4357	87.5643		0.002993		520	3.82005e-19		8.12204e-06
	521.108	7399.01	0.337046		521	0.90553	12.43	87.57		0.00295151		521	3.81272e-19		8.02485e-06
	522.109	7354.91	0.335037		522	0.90562	12.4274	87.5726		0.002934		522	3.80541e-19		7.99256e-06
	523.111	7328.37	0.333828		523	0.90617	12.4117	87.5883		0.00292394		523	3.79814e-19		7.98041e-06
	524.112	7315.29	0.333232		524	0.90616	12.4119	87.5881		0.00291871		524	3.79089e-19		7.98138e-06
	525.113	7350.18	0.334821		525	0.90635	12.4065	87.5935		0.00293282		525	3.78367e-19		8.03525e-06
	526.115	7335.15	0.334136		526	0.90664	12.3982	87.6018		0.00292709		526	3.77647e-19		8.03484e-06
	527.116	7341.43	0.334423		527	0.90688	12.3914	87.6086		0.00292983		527	3.76931e-19		8.05765e-06
	528.117	7319.17	0.333409		528	0.90724	12.3811	87.6189		0.00292129		528	3.76217e-19		8.0494e-06
	529.119	7290.15	0.332087		529	0.90727	12.3803	87.6197		0.00290973		529	3.75506e-19		8.03275e-06
	530.12	7318.93	0.333397		530	0.90736	12.3777	87.6223		0.0029213		530	3.74797e-19		8.07993e-06
	531.121	7400.52	0.337114		531	0.90748	12.3743	87.6257		0.00295399		531	3.74091e-19		8.18575e-06
	532.123	7317.52	0.333334		532	0.90768	12.3686	87.6314		0.00292105		532	3.73388e-19		8.10971e-06
	533.124	7301.2	0.33259		533	0.90786	12.3635	87.6365		0.0029147		533	3.72688e-19		8.1073e-06
	534.126	7303.93	0.332714		534	0.90795	12.3609	87.6391		0.00291588		534	3.7199e-19		8.12579e-06
	535.127	7296.18	0.332361		535	0.9083	12.3509	87.6491		0.00291312		535	3.71294e-19		8.13329e-06
	536.128	7247.09	0.330125		536	0.90846	12.3464	87.6536		0.00289366		536	3.70602e-19		8.09409e-06
	537.13	7230.36	0.329363		537	0.90857	12.3433	87.6567		0.00288709		537	3.69912e-19		8.09076e-06
	538.131	7101.45	0.323491		538	0.90885	12.3353	87.6647		0.00283587		538	3.69224e-19		7.96204e-06
	539.132	7085.14	0.322748		539	0.90897	12.3319	87.6681		0.00282947		539	3.68539e-19		7.95882e-06
	540.134	7017.02	0.319645		540	0.90918	12.3259	87.6741		0.00280246		540	3.67856e-19		7.89747e-06
	541.135	7004.82	0.319089		541	0.90931	12.3222	87.6778		0.0027977		541	3.67176e-19		7.89867e-06
	542.137	6932.79	0.315808		542	0.90957	12.3149	87.6851		0.00276916		542	3.66499e-19		7.83255e-06
	543.138	6901.31	0.314374		543	0.90976	12.3095	87.6905		0.00275676		543	3.65824e-19		7.81185e-06
	544.139	6875.73	0.313209		544	0.90982	12.3078	87.6922		0.0027466		544	3.65152e-19		7.79738e-06
	545.141	6810.51	0.310238		545	0.90972	12.3106	87.6894		0.00272046		545	3.64482e-19		7.73737e-06
	546.142	6848.81	0.311983		546	0.91022	12.2965	87.7035		0.0027362		546	3.63814e-19		7.79642e-06
	547.143	6798.97	0.309712		547	0.9102	12.297	87.703		0.00271626		547	3.63149e-19		7.7538e-06
	548.145	6787.2	0.309176		548	0.91045	12.2899	87.7101		0.00271178		548	3.62486e-19		7.75515e-06
	549.146	6719.34	0.306085		549	0.91048	12.2891	87.7109		0.0026847		549	3.61826e-19		7.6917e-06
	550.148	6679.1	0.304252		550	0.91092	12.2767	87.7233		0.002669		550	3.61168e-19		7.66065e-06
	551.149	6684.31	0.304489		551	0.9111	12.2716	87.7284		0.00267123		551	3.60513e-19		7.68101e-06
	552.15	6752.24	0.307583		552	0.91141	12.2628	87.7372		0.00269865		552	3.5986e-19		7.77393e-06
	553.152	6703.61	0.305368		553	0.91143	12.2622	87.7378		0.00267923		553	3.59209e-19		7.73198e-06
	554.153	6654.55	0.303133		554	0.91174	12.2535	87.7465		0.00265989		554	3.5856e-19		7.69003e-06
	555.154	6654.12	0.303114		555	0.91188	12.2495	87.7505		0.00265984		555	3.57914e-19		7.70377e-06
	556.156	6684.7	0.304507		556	0.91233	12.2369	87.7631		0.00267245		556	3.57271e-19		7.75423e-06
	557.157	6641.71	0.302548		557	0.91244	12.2338	87.7662		0.00265535		557	3.56629e-19		7.71849e-06
	558.158	6608.75	0.301047		558	0.91274	12.2253	87.7747		0.00264243		558	3.5599e-19		7.69471e-06
	559.16	6574.8	0.2995		559	0.91302	12.2174	87.7826		0.00262909		559	3.55353e-19		7.6696e-06
	560.161	6610.88	0.301144		560	0.91316	12.2135	87.7865		0.00264364		560	3.54719e-19		7.72583e-06
	561.163	6573.76	0.299453		561	0.91343	12.2059	87.7941		0.00262902		561	3.54086e-19		7.69682e-06
	562.164	6559.99	0.298826		562	0.91365	12.1997	87.8003		0.0026237		562	3.53456e-19		7.69494e-06
	563.165	6484.57	0.29539		563	0.91395	12.1913	87.8087		0.00259378		563	3.52829e-19		7.62074e-06
	564.167	6463.02	0.294408		564	0.91418	12.1848	87.8152		0.00258535		564	3.52203e-19		7.60946e-06
	565.168	6438.57	0.293295		565	0.91455	12.1745	87.8255		0.00257588		565	3.5158e-19		7.59502e-06
	566.169	6434.31	0.293101		566	0.91466	12.1714	87.8286		0.00257426		566	3.50958e-19		7.60369e-06
	567.171	6434.52	0.29311		567	0.91509	12.1593	87.8407		0.0025747		567	3.50339e-19		7.61842e-06
	568.172	6409.94	0.291991		568	0.91548	12.1484	87.8516		0.00256519		568	3.49723e-19		7.60365e-06
	569.173	6357.09	0.289583		569	0.91578	12.14	87.86		0.00254427		569	3.49108e-19		7.55494e-06
	570.175	6311.53	0.287508		570	0.91608	12.1317	87.8683		0.00252628		570	3.48496e-19		7.5147e-06
	571.176	6261.26	0.285218		571	0.91647	12.1208	87.8792		0.00250647		571	3.47885e-19		7.46886e-06
	572.178	6322.26	0.287997		572	0.91673	12.1135	87.8865		0.0025311		572	3.47277e-19		7.55545e-06
	573.179	6291.66	0.286602		573	0.9171	12.1032	87.8968		0.00251914		573	3.46671e-19		7.53291e-06
	574.18	6286.37	0.286362		574	0.91747	12.0929	87.9071		0.00251732		574	3.46067e-19		7.5406e-06
	575.182	6277.36	0.285951		575	0.91771	12.0862	87.9138		0.00251391		575	3.45465e-19		7.54348e-06
	576.183	6271.48	0.285683		576	0.91802	12.0776	87.9224		0.0025118		576	3.44865e-19		7.55026e-06
	577.184	6312.06	0.287532		577	0.91831	12.0695	87.9305		0.00252828		577	3.44268e-19		7.61301e-06
	578.186	6281.15	0.286124		578	0.91877	12.0567	87.9433		0.00251627		578	3.43672e-19		7.58996e-06
	579.187	6274.58	0.285825		579	0.91927	12.0429	87.9571		0.00251403		579	3.43079e-19		7.59634e-06
	580.189	6220.08	0.283342		580	0.91976	12.0293	87.9707		0.00249258		580	3.42487e-19		7.54453e-06
	581.19	6197.31	0.282305		581	0.91996	12.0238	87.9762		0.00248361		581	3.41898e-19		7.53034e-06
	582.191	6189.95	0.281969		582	0.92059	12.0063	87.9937		0.00248115		582	3.4131e-19		7.53584e-06
	583.193	6211.95	0.282972		583	0.921	11.995	88.005		0.00249029		583	3.40725e-19		7.57659e-06
	584.194	6151.26	0.280207		584	0.92138	11.9845	88.0155		0.00246626		584	3.40141e-19		7.51633e-06
	585.195	6054.62	0.275805		585	0.9218	11.9729	88.0271		0.00242783		585	3.3956e-19		7.41189e-06
	586.197	6028.3	0.274606		586	0.92231	11.9589	88.0411		0.00241766		586	3.3898e-19		7.39347e-06
	587.198	5954.55	0.271246		587	0.9229	11.9426	88.0574		0.00238852		587	3.38403e-19		7.31683e-06
	588.199	5962.61	0.271613		588	0.92329	11.9319	88.0681		0.00239205		588	3.37827e-19		7.3401e-06
	589.201	5903.82	0.268935		589	0.92382	11.9174	88.0826		0.00236885		589	3.37254e-19		7.28129e-06
	590.202	5876.75	0.267703		590	0.92448	11.8993	88.1007		0.00235848		590	3.36682e-19		7.26171e-06
	591.204	5805.72	0.264467		591	0.92515	11.8809	88.1191		0.00233046		591	3.36112e-19		7.18759e-06
	592.205	5813.08	0.264802		592	0.92582	11.8626	88.1374		0.0023339		592	3.35545e-19		7.21038e-06
	593.206	5723.27	0.260711		593	0.92596	11.8588	88.1412		0.00229794		593	3.34979e-19		7.11128e-06
	594.208	5761.2	0.262439		594	0.92661	11.841	88.159		0.00231363		594	3.34415e-19		7.17193e-06
	595.209	5735.15	0.261252		595	0.92728	11.8228	88.1772		0.00230365		595	3.33853e-19		7.15299e-06
	596.21	5664.51	0.258034		596	0.92799	11.8035	88.1965		0.00227577		596	3.33293e-19		7.07831e-06
	597.212	5662.19	0.257928		597	0.92861	11.7866	88.2134		0.00227527		597	3.32734e-19		7.08864e-06
	598.213	5664.94	0.258054		598	0.92935	11.7666	88.2334		0.0022769		598	3.32178e-19		7.10559e-06
	599.215	5657.22	0.257702		599	0.92987	11.7525	88.2475		0.00227416		599	3.31624e-19		7.1089e-06
	600.216	5615.09	0.255783		600	0.93058	11.7333	88.2667		0.00225771		600	3.31071e-19		7.06927e-06
	601.217	5583.33	0.254336		601	0.93134	11.7128	88.2872		0.00224547		601	3.3052e-19		7.04265e-06
	602.219	5586.6	0.254485		602	0.93199	11.6953	88.3047		0.00224722		602	3.29971e-19		7.05989e-06
	603.22	5512.84	0.251125		603	0.93262	11.6783	88.3217		0.00221798		603	3.29424e-19		6.97959e-06
	604.221	5504.96	0.250766		604	0.93326	11.6611	88.3389		0.00221524		604	3.28878e-19		6.98253e-06
	605.223	5480.15	0.249636		605	0.93418	11.6364	88.3636		0.00220587		605	3.28335e-19		6.96452e-06
	606.224	5474.7	0.249388		606	0.93498	11.615	88.385		0.00220421		606	3.27793e-19		6.97078e-06
	607.225	5467.07	0.24904		607	0.93555	11.5998	88.4002		0.00220152		607	3.27253e-19		6.97375e-06
	608.227	5445.22	0.248045		608	0.93626	11.5808	88.4192		0.00219319		608	3.26715e-19		6.95881e-06
	609.228	5338.01	0.243161		609	0.93718	11.5563	88.4437		0.00215061		609	3.26178e-19		6.83492e-06
	610.23	5351.69	0.243784		610	0.93789	11.5375	88.4625		0.00215658		610	3.25643e-19		6.86515e-06
	611.231	5337.25	0.243126		611	0.93853	11.5205	88.4795		0.00215117		611	3.2511e-19		6.85916e-06
	612.232	5329.89	0.242791		612	0.93918	11.5032	88.4968		0.00214863		612	3.24579e-19		6.86226e-06
	613.234	5285.45	0.240767		613	0.93998	11.4821	88.5179		0.00213122		613	3.2405e-19		6.81779e-06
	614.235	5302.86	0.24156		614	0.94092	11.4572	88.5428		0.00213884		614	3.23522e-19		6.85332e-06
	615.236	5227.35	0.23812		615	0.94201	11.4285	88.5715		0.00210907		615	3.22996e-19		6.76893e-06
	616.238	5196.07	0.236695		616	0.94277	11.4085	88.5915		0.00209692		616	3.22472e-19		6.74089e-06
	617.239	5169.84	0.2355		617	0.94372	11.3836	88.6164		0.00208692		617	3.21949e-19		6.71964e-06
	618.241	5167.57	0.235397		618	0.9444	11.3658	88.6342		0.00208642		618	3.21428e-19		6.72893e-06
	619.242	5105.11	0.232552		619	0.94527	11.3431	88.6569		0.00206174		619	3.20909e-19		6.66007e-06
	620.243	5056.96	0.230359		620	0.94625	11.3175	88.6825		0.00204288		620	3.20391e-19		6.60981e-06
	621.245	4983.39	0.227007		621	0.94857	11.2572	88.7428		0.00201452		621	3.19875e-19		6.52859e-06
	622.246	4983.41	0.227008		622	0.9495	11.2331	88.7669		0.00201508		622	3.19361e-19		6.5409e-06
	623.247	4962.51	0.226056		623	0.95065	11.2034	88.7966		0.0020073		623	3.18848e-19		6.52613e-06
	624.249	4902.25	0.223311		624	0.95154	11.1805	88.8195		0.00198344		624	3.18337e-19		6.4589e-06
	625.25	4879.92	0.222294		625	0.95244	11.1573	88.8427		0.00197492		625	3.17828e-19		6.44146e-06
	626.251	4850.67	0.220962		626	0.95343	11.1319	88.8681		0.00196364		626	3.1732e-19		6.41493e-06
	627.253	4772.02	0.217379		627	0.95433	11.1089	88.8911		0.00193231		627	3.16814e-19		6.32264e-06
	628.254	4760.68	0.216862		628	0.95528	11.0846	88.9154		0.00192824		628	3.1631e-19		6.31939e-06
	629.256	4651.73	0.211899		629	0.95631	11.0583	88.9417		0.00188467		629	3.15807e-19		6.18644e-06
	630.257	4644.74	0.211581		630	0.95727	11.0339	88.9661		0.00188235		630	3.15306e-19		6.18865e-06
	631.258	4629.12	0.210869		631	0.95845	11.004	88.996		0.00187665		631	3.14806e-19		6.17971e-06
	632.26	4581	0.208677		632	0.95931	10.9822	89.0178		0.0018576		632	3.14308e-19		6.12666e-06
	633.261	4570.19	0.208185		633	0.96039	10.9549	89.0451		0.00185378		633	3.13811e-19		6.12376e-06
	634.262	4535	0.206582		634	0.96124	10.9335	89.0665		0.00183995		634	3.13316e-19		6.08767e-06
	635.264	4517.17	0.20577		635	0.96244	10.9034	89.0966		0.00183334		635	3.12823e-19		6.07535e-06
	636.265	4496	0.204805		636	0.96347	10.8775	89.1225		0.00182528		636	3.12331e-19		6.05816e-06
	637.267	4512.87	0.205574		637	0.96467	10.8475	89.1525		0.00183274		637	3.11841e-19		6.0925e-06
	638.268	4564.43	0.207923		638	0.9655	10.8268	89.1732		0.00185411		638	3.11352e-19		6.17322e-06
	639.269	4510.32	0.205458		639	0.96647	10.8026	89.1974		0.00183263		639	3.10865e-19		6.11125e-06
	640.271	4513.76	0.205614		640	0.96775	10.7709	89.2291		0.00183468		640	3.10379e-19		6.12767e-06
	641.272	4539.3	0.206778		641	0.96882	10.7443	89.2557		0.00184561		641	3.09895e-19		6.1738e-06
	642.273	4489.42	0.204505		642	0.9697	10.7226	89.2774		0.00182577		642	3.09412e-19		6.11697e-06
	643.275	4469.46	0.203596		643	0.97087	10.6937	89.3063		0.00181824		643	3.08931e-19		6.10123e-06
	644.276	4390.48	0.199999		644	0.97178	10.6714	89.3286		0.00178656		644	3.08451e-19		6.00424e-06
	645.277	4405.52	0.200684		645	0.97282	10.6458	89.3542		0.00179319		645	3.07973e-19		6.0359e-06
	646.279	4323.12	0.19693		646	0.9741	10.6145	89.3855		0.00176027		646	3.07496e-19		5.93426e-06
	647.28	4248.36	0.193525		647	0.97509	10.5903	89.4097		0.0017303		647	3.07021e-19		5.84225e-06
	648.282	4207.24	0.191652		648	0.97628	10.5614	89.4386		0.00171411		648	3.06547e-19		5.79652e-06
	649.283	4154.78	0.189262		649	0.97728	10.5371	89.4629		0.00169319		649	3.06075e-19		5.73464e-06
	650.284	4147.83	0.188945		650	0.97831	10.5121	89.4879		0.00169083		650	3.05604e-19		5.73546e-06
	651.286	4145.93	0.188859		651	0.97937	10.4865	89.5135		0.00169054		651	3.05134e-19		5.7433e-06
	652.287	4080.71	0.185888		652	0.98059	10.4571	89.5429		0.00166449		652	3.04666e-19		5.6635e-06
	653.288	4089.75	0.186299		653	0.98171	10.4301	89.5699		0.00166868		653	3.042e-19		5.68645e-06
	654.29	4089.95	0.186308		654	0.98271	10.4061	89.5939		0.00166921		654	3.03735e-19		5.69696e-06
	655.291	4056.61	0.18479		655	0.98383	10.3793	89.6207		0.0016561		655	3.03271e-19		5.66087e-06
	656.293	4067.34	0.185279		656	0.98485	10.355	89.645		0.00166093		656	3.02809e-19		5.68605e-06
	657.294	4027.63	0.18347		657	0.98578	10.3328	89.6672		0.00164512		657	3.02348e-19		5.6405e-06
	658.295	4060.62	0.184973		658	0.98694	10.3053	89.6947		0.00165911		658	3.01888e-19		5.69712e-06
	659.297	4017.13	0.182991		659	0.98774	10.2863	89.7137		0.00164168		659	3.0143e-19		5.64585e-06
	660.298	3994.23	0.181948		660	0.98886	10.2598	89.7402		0.00163281		660	3.00973e-19		5.62385e-06
	661.299	3968.91	0.180795		661	0.98991	10.2351	89.7649		0.0016229		661	3.00518e-19		5.59821e-06
	662.301	3952.75	0.180059		662	0.9911	10.207	89.793		0.0016168		662	3.00064e-19		5.58559e-06
	663.302	3944.36	0.179677		663	0.99195	10.1871	89.8129		0.00161373		663	2.99612e-19		5.58341e-06
	664.303	3934.09	0.179209		664	0.99291	10.1646	89.8354		0.00160993		664	2.9916e-19		5.57865e-06
	665.305	3908.72	0.178053		665	0.994	10.1391	89.8609		0.0016		665	2.98711e-19		5.55261e-06
	666.306	3899.24	0.177621		666	0.99515	10.1123	89.8877		0.0015966		666	2.98262e-19		5.54913e-06
	667.308	3869.48	0.176265		667	0.9962	10.0879	89.9121		0.00158484		667	2.97815e-19		5.51653e-06
	668.309	3861.23	0.17589		668	0.99731	10.0621	89.9379		0.00158191		668	2.97369e-19		5.51461e-06
	669.31	3797.39	0.172982		669	0.99827	10.0399	89.9601		0.00155615		669	2.96924e-19		5.4329e-06
	670.312	3756.56	0.171122		670	0.99939	10.0141	89.9859		0.00153986		670	2.96481e-19		5.38406e-06
	671.313	3721.29	0.169515		671	1.00036	9.99171	90.0083		0.00152578		671	2.96039e-19		5.3428e-06
	672.314	3752.7	0.170946		672	1.00151	9.96529	90.0347		0.00153911		672	2.95599e-19		5.3975e-06
	673.316	3746.04	0.170643		673	1.0028	9.93574	90.0643		0.00153688		673	2.9516e-19		5.39772e-06
	674.317	3802.11	0.173197		674	1.00315	9.92773	90.0723		0.00156002		674	2.94722e-19		5.48714e-06
	675.319	3826.53	0.174309		675	1.00437	9.89988	90.1001		0.00157053		675	2.94285e-19		5.53229e-06
	676.32	3782.13	0.172287		676	1.00555	9.87302	90.127		0.00155277		676	2.9385e-19		5.47782e-06
	677.321	3782.34	0.172296		677	1.0066	9.84918	90.1508		0.00155326		677	2.93416e-19		5.48768e-06
	678.323	3794.88	0.172867		678	1.00745	9.82992	90.1701		0.00155875		678	2.92983e-19		5.51518e-06
	679.324	3732.72	0.170036		679	1.00868	9.80212	90.1979		0.00153369		679	2.92552e-19		5.43452e-06
	680.325	3694.71	0.168304		680	1.00981	9.77665	90.2234		0.0015185		680	2.92121e-19		5.38862e-06
	681.327	3659.34	0.166693		681	1.01098	9.75035	90.2497		0.0015044		681	2.91692e-19		5.34644e-06
	682.328	3584.47	0.163283		682	1.01244	9.71762	90.2824		0.00147416		682	2.91265e-19		5.24666e-06
	683.329	3571.68	0.1627		683	1.01367	9.69014	90.3099		0.00146934		683	2.90838e-19		5.23719e-06
	684.331	3506.25	0.15972		684	1.01481	9.66474	90.3353		0.00144283		684	2.90413e-19		5.15023e-06
	685.332	3377.19	0.15384		685	1.01594	9.63962	90.3604		0.00139011		685	2.89989e-19		4.96929e-06
	686.334	3308.54	0.150713		686	1.01677	9.62122	90.3788		0.00136213		686	2.89566e-19		4.87637e-06
	687.335	3209.08	0.146183		687	1.0179	9.59622	90.4038		0.00132155		687	2.89145e-19		4.73799e-06
	688.336	3162.88	0.144078		688	1.01865	9.57966	90.4203		0.00130276		688	2.88725e-19		4.67743e-06
	689.338	3105.23	0.141452		689	1.01972	9.55608	90.4439		0.00127935		689	2.88305e-19		4.60005e-06
	690.339	2989.82	0.136195		690	1.02037	9.54179	90.4582		0.00123199		690	2.87888e-19		4.43621e-06
	691.34	2956.66	0.134684		691	1.02157	9.51546	90.4845		0.00121868		691	2.87471e-19		4.39464e-06
	692.342	2942.83	0.134054		692	1.02247	9.49577	90.5042		0.00121324		692	2.87056e-19		4.38137e-06
	693.343	2861.3	0.13034		693	1.02355	9.47218	90.5278		0.00117994		693	2.86641e-19		4.26725e-06
	694.345	2837.57	0.129259		694	1.02428	9.45627	90.5437		0.00117036		694	2.86228e-19		4.23871e-06
	695.346	2833.89	0.129092		695	1.02515	9.43735	90.5627		0.00116909		695	2.85817e-19		4.24021e-06
	696.347	2812.55	0.128119		696	1.02626	9.41326	90.5867		0.00116059		696	2.85406e-19		4.21545e-06
	697.349	2827.44	0.128798		697	1.02733	9.3901	90.6099		0.00116704		697	2.84996e-19		4.24495e-06
	698.35	2847.32	0.129703		698	1.0282	9.3713	90.6287		0.00117548		698	2.84588e-19		4.28181e-06
	699.351	2870	0.130737		699	1.02915	9.35083	90.6492		0.00118512		699	2.84181e-19		4.32308e-06
	700.353	2909.67	0.132543		700	1.0301	9.33039	90.6696		0.00120177		700	2.83775e-19		4.39008e-06
	701.354	2946.92	0.13424		701	1.03101	9.31086	90.6891		0.00121742		701	2.8337e-19		4.45361e-06
	702.355	2995.2	0.13644		702	1.03188	9.29223	90.7078		0.00123762		702	2.82966e-19		4.53396e-06
	703.357	3044.8	0.138699		703	1.03264	9.27598	90.724		0.00125834		703	2.82564e-19		4.61643e-06
	704.358	3021.71	0.137647		704	1.03368	9.2538	90.7462		0.0012491		704	2.82163e-19		4.58905e-06
	705.36	3053.82	0.13911		705	1.03471	9.23188	90.7681		0.00126267		705	2.81762e-19		4.64553e-06
	706.361	3070.02	0.139848		706	1.03561	9.21277	90.7872		0.00126964		706	2.81363e-19		4.67779e-06
	707.362	3030.39	0.138043		707	1.03661	9.19158	90.8084		0.00125354		707	2.80965e-19		4.62503e-06
	708.364	3003.74	0.136829		708	1.03738	9.17529	90.8247		0.00124274		708	2.80568e-19		4.59166e-06
	709.365	2922.3	0.133119		709	1.03819	9.1582	90.8418		0.00120928		709	2.80173e-19		4.47432e-06
	710.366	2893.16	0.131791		710	1.0392	9.13692	90.8631		0.0011975		710	2.79778e-19		4.43698e-06
	711.368	2836.25	0.129199		711	1.03997	9.12074	90.8793		0.00117415		711	2.79385e-19		4.35662e-06
	712.369	2793.03	0.12723		712	1.04089	9.10144	90.8986		0.00115651		712	2.78992e-19		4.29717e-06
	713.371	2752.06	0.125364		713	1.04192	9.07988	90.9201		0.00113981		713	2.78601e-19		4.24108e-06
	714.372	2725.49	0.124154		714	1.04285	9.06045	90.9395		0.00112905		714	2.78211e-19		4.20693e-06
	715.373	2676.23	0.12191		715	1.04364	9.04399	90.956		0.00110884		715	2.77822e-19		4.13743e-06
	716.375	2625.36	0.119592		716	1.04438	9.02859	90.9714		0.00108795		716	2.77434e-19		4.06515e-06
	717.376	2603.26	0.118586		717	1.04527	9.01011	90.9899		0.00107901		717	2.77047e-19		4.03739e-06
	718.377	2603.64	0.118603		718	1.04637	8.98732	91.0127		0.00107944		718	2.76661e-19		4.04462e-06
	719.379	2606.31	0.118725		719	1.04728	8.9685	91.0315		0.00108077		719	2.76276e-19		4.05524e-06
	720.38	2593.36	0.118135		720	1.04847	8.94396	91.056		0.00107569		720	2.75892e-19		4.04179e-06
	721.381	2609.31	0.118861		721	1.04884	8.93635	91.0637		0.00108239		721	2.7551e-19		4.07263e-06
	722.383	2678.86	0.122029		722	1.04984	8.91579	91.0842		0.0011115		722	2.75128e-19		4.18794e-06
	723.384	2689.28	0.122504		723	1.05089	8.89426	91.1057		0.00111608		723	2.74748e-19		4.21105e-06
	724.386	2734.17	0.124549		724	1.05164	8.87892	91.1211		0.0011349		724	2.74368e-19		4.28798e-06
	725.387	2693.49	0.122696		725	1.0523	8.86543	91.1346		0.00111819		725	2.7399e-19		4.23065e-06
	726.388	2684.96	0.122307		726	1.0534	8.84301	91.157		0.00111492		726	2.73612e-19		4.2241e-06
	727.39	2687.95	0.122444		727	1.0542	8.82673	91.1733		0.00111636		727	2.73236e-19		4.23538e-06
	728.391	2657.45	0.121054		728	1.05496	8.8113	91.1887		0.00110388		728	2.72861e-19		4.19379e-06
	729.392	2585.18	0.117762		729	1.05608	8.78861	91.2114		0.00107412		729	2.72486e-19		4.08637e-06
	730.394	2531.62	0.115322		730	1.05687	8.77263	91.2274		0.00105206		730	2.72113e-19		4.0079e-06
	731.395	2536.21	0.115531		731	1.05756	8.75871	91.2413		0.00105412		731	2.71741e-19		4.02127e-06
	732.397	2519.65	0.114777		732	1.05837	8.74239	91.2576		0.00104743		732	2.7137e-19		4.0012e-06
	733.398	2487.21	0.113299		733	1.05936	8.72248	91.2775		0.00103417		733	2.70999e-19		3.95595e-06
	734.399	2467.92	0.112421		734	1.06002	8.70923	91.2908		0.0010263		734	2.7063e-19		3.93119e-06
	735.401	2479.86	0.112964		735	1.06099	8.6898	91.3102		0.00103148		735	2.70262e-19		3.95643e-06
	736.402	2413.86	0.109958		736	1.06168	8.67601	91.324		0.00100418		736	2.69895e-19		3.85695e-06
	737.403	2392.29	0.108976		737	1.06245	8.66064	91.3394		0.000995376		737	2.69528e-19		3.82833e-06
	738.405	2376.06	0.108236		738	1.06307	8.64829	91.3517		0.000988754		738	2.69163e-19		3.80802e-06
	739.406	2350.03	0.10705		739	1.06419	8.62601	91.374		0.000978161		739	2.68799e-19		3.77233e-06
	740.407	2336.67	0.106442		740	1.06473	8.61529	91.3847		0.000972716		740	2.68436e-19		3.75641e-06
	741.409	2311.88	0.105313		741	1.06783	8.55401	91.446		0.000963043		741	2.68074e-19		3.72408e-06
	742.41	2291.69	0.104393		742	1.06888	8.53336	91.4666		0.000954847		742	2.67712e-19		3.69737e-06
	743.412	2259.49	0.102926		743	1.06943	8.52256	91.4774		0.000941539		743	2.67352e-19		3.65075e-06
	744.413	2295.07	0.104547		744	1.07014	8.50864	91.4914		0.000956515		744	2.66993e-19		3.71381e-06
	745.414	2268.42	0.103333		745	1.07139	8.48418	91.5158		0.000945657		745	2.66634e-19		3.67659e-06
	746.416	2254.29	0.102689		746	1.07202	8.47188	91.5281		0.000939896		746	2.66277e-19		3.6591e-06
	747.417	2201.41	0.10028		747	1.0726	8.46058	91.5394		0.00091796		747	2.6592e-19		3.57848e-06
	748.418	2164.24	0.0985871		748	1.07334	8.44617	91.5538		0.000902603		748	2.65565e-19		3.52333e-06
	749.42	2138.25	0.0974033		749	1.07427	8.42811	91.5719		0.00089194		749	2.6521e-19		3.48636e-06
	750.421	2132.63	0.0971474		750	1.07495	8.41492	91.5851		0.000889725		750	2.64857e-19		3.48235e-06
	751.423	2162.94	0.0985279		751	1.07569	8.40059	91.5994		0.00090251		751	2.64504e-19		3.5371e-06
	752.424	2140.73	0.0975163		752	1.07641	8.38668	91.6133		0.000893379		752	2.64152e-19		3.50597e-06
	753.425	2260.4	0.102967		753	1.07722	8.37105	91.6289		0.000943479		753	2.63801e-19		3.70751e-06
	754.427	2433.42	0.110849		754	1.07824	8.35141	91.6486		0.00101591		754	2.63452e-19		3.99745e-06
	755.428	2629	0.119758		755	1.07897	8.33739	91.6626		0.00109774		755	2.63103e-19		4.32514e-06
	756.429	2688.26	0.122458		756	1.07963	8.32473	91.6753		0.00112263		756	2.62755e-19		4.42909e-06
	757.431	2681.76	0.122162		757	1.08018	8.31419	91.6858		0.00112005		757	2.62408e-19		4.42474e-06
	758.432	2641.58	0.120332		758	1.08118	8.29507	91.7049		0.0011035		758	2.62061e-19		4.36512e-06
	759.433	2506.49	0.114178		759	1.08167	8.28572	91.7143		0.00104717		759	2.61716e-19		4.14777e-06
	760.435	2314.2	0.105418		760	1.08253	8.26932	91.7307		0.000967008		760	2.61372e-19		3.83529e-06
	761.436	2070.08	0.0942978		761	1.08346	8.25163	91.7484		0.000865167		761	2.61028e-19		3.43589e-06
	762.438	1924.19	0.0876522		762	1.08391	8.24309	91.7569		0.00080427		762	2.60686e-19		3.19824e-06
	763.439	1850.51	0.0842959		763	1.08482	8.22584	91.7742		0.000773618		763	2.60344e-19		3.08039e-06
	764.44	1790.52	0.0815634		764	1.08576	8.20805	91.7919		0.000748686		764	2.60003e-19		2.98503e-06
	765.442	1754.53	0.0799236		765	1.086	8.20352	91.7965		0.00073367		765	2.59663e-19		2.92899e-06
	766.443	1708.58	0.0778307		766	1.0867	8.1903	91.8097		0.000714561		766	2.59324e-19		2.85643e-06
	767.444	1668.84	0.0760201		767	1.08711	8.18258	91.8174		0.000697997		767	2.58986e-19		2.79385e-06
	768.446	1670.17	0.0760808		768	1.08806	8.1647	91.8353		0.00069869		768	2.58649e-19		2.80028e-06
	769.447	1669.22	0.0760378		769	1.08907	8.14573	91.8543		0.00069844		769	2.58313e-19		2.80292e-06
	770.448	1631.29	0.07431		770	1.08966	8.13467	91.8653		0.000682651		770	2.57977e-19		2.74312e-06
	771.45	1636.26	0.0745362		771	1.09056	8.11783	91.8822		0.000684855		771	2.57643e-19		2.75555e-06
	772.451	1605.83	0.07315		772	1.09116	8.10662	91.8934		0.0006722		772	2.57309e-19		2.70814e-06
	773.453	1650.29	0.0751752		773	1.09166	8.0973	91.9027		0.000690881		773	2.56976e-19		2.787e-06
	774.454	1619.91	0.0737914		774	1.0924	8.08351	91.9165		0.000678265		774	2.56644e-19		2.73965e-06
	775.455	1602.6	0.073003		775	1.09295	8.07328	91.9267		0.000671092		775	2.56313e-19		2.71418e-06
	776.457	1608.75	0.0732829		776	1.09358	8.06158	91.9384		0.000673751		776	2.55983e-19		2.72845e-06
	777.458	1573.4	0.0716725		777	1.09465	8.04174	91.9583		0.000659088		777	2.55653e-19		2.67251e-06
	778.459	1609.46	0.0733152		778	1.09569	8.02251	91.9775		0.000674335		778	2.55325e-19		2.73785e-06
	779.461	1654.13	0.07535		779	1.09603	8.01623	91.9838		0.000693098		779	2.54997e-19		2.81765e-06
	780.462	1674.1	0.0762597		780	1.09683	8.00147	91.9985		0.000701578		780	2.5467e-19		2.85579e-06
	781.464	1715.26	0.0781348		781	1.09716	7.9954	92.0046		0.000718876		781	2.54344e-19		2.92995e-06
	782.465	1744.92	0.0794859		782	1.09822	7.97591	92.0241		0.000731462		782	2.54019e-19		2.98506e-06
	783.466	1717.65	0.0782438		783	1.09909	7.95994	92.0401		0.000720156		783	2.53694e-19		2.94268e-06
	784.468	1677.01	0.0763925		784	1.09965	7.94969	92.0503		0.000703196		784	2.53371e-19		2.87705e-06
	785.469	1675.56	0.0763266		785	1.09992	7.94475	92.0553		0.000702626		785	2.53048e-19		2.87839e-06
	786.47	1623.27	0.0739447		786	1.10096	7.92574	92.0743		0.00068084		786	2.52726e-19		2.79269e-06
	787.472	1633.31	0.0744017		787	1.10163	7.91353	92.0865		0.000685139		787	2.52405e-19		2.8139e-06
	788.473	1601.14	0.0729363		788	1.10197	7.90733	92.0927		0.00067169		788	2.52084e-19		2.76217e-06
	789.474	1604.26	0.0730786		789	1.10277	7.89278	92.1072		0.000673107		789	2.51765e-19		2.77151e-06
	790.476	1631.38	0.0743139		790	1.10347	7.88007	92.1199		0.000684579		790	2.51446e-19		2.82232e-06
	791.477	1608.65	0.0732786		791	1.10392	7.87191	92.1281		0.000675102		791	2.51128e-19		2.78677e-06
	792.479	1624.76	0.0740126		792	1.10469	7.85796	92.142		0.000681967		792	2.50811e-19		2.81866e-06
	793.48	1590.83	0.0724669		793	1.1054	7.84513	92.1549		0.000667818		793	2.50495e-19		2.76367e-06
	794.481	1570.77	0.0715529		794	1.10601	7.83412	92.1659		0.000659473		794	2.50179e-19		2.73258e-06
	795.483	1555	0.0708346		795	1.10655	7.82438	92.1756		0.000652922		795	2.49865e-19		2.70884e-06
	796.484	1562.59	0.0711805		796	1.10733	7.81034	92.1897		0.00065621		796	2.49551e-19		2.72591e-06
	797.485	1553.46	0.0707642		797	1.10845	7.79022	92.2098		0.000652516		797	2.49238e-19		2.71396e-06
	798.487	1534.87	0.0699177		798	1.10851	7.78915	92.2109		0.000644717		798	2.48925e-19		2.68489e-06
	799.488	1556.07	0.0708833		799	1.10911	7.7784	92.2216		0.000653697		799	2.48614e-19		2.7257e-06
	800.49	1570.31	0.0715322		800	1.10968	7.76819	92.2318		0.000659754		800	2.48303e-19		2.7544e-06
	801.491	1560.23	0.0710728		801	1.11043	7.75479	92.2452		0.000655612		801	2.47993e-19		2.74053e-06
	802.492	1555.17	0.0708425		802	1.11108	7.74319	92.2568		0.000653571		802	2.47684e-19		2.73541e-06
	803.494	1582.1	0.0720693		803	1.11176	7.73108	92.2689		0.000664975		803	2.47375e-19		2.78661e-06
	804.495	1579.5	0.0719507		804	1.11246	7.71863	92.2814		0.000663971		804	2.47068e-19		2.78587e-06
	805.496	1567.37	0.071398		805	1.11281	7.71241	92.2876		0.000658915		805	2.46761e-19		2.76809e-06
	806.498	1561.93	0.0711503		806	1.11334	7.703	92.297		0.000656696		806	2.46455e-19		2.7622e-06
	807.499	1569.51	0.0714957		807	1.11368	7.69697	92.303		0.000659927		807	2.46149e-19		2.77923e-06
	808.5	1608.49	0.0732714		808	1.1146	7.68069	92.3193		0.000676436		808	2.45845e-19		2.85229e-06
	809.502	1677.58	0.0764182		809	1.11559	7.6632	92.3368		0.000705622		809	2.45541e-19		2.97903e-06
	810.503	1752.68	0.0798393		810	1.1161	7.6542	92.3458		0.000737283		810	2.45238e-19		3.11655e-06
	811.505	2017.84	0.0919181		811	1.11644	7.64821	92.3518		0.00084888		811	2.44935e-19		3.59271e-06
	812.506	2587.32	0.11786		812	1.11697	7.63889	92.3611		0.00108856		812	2.44634e-19		4.6128e-06
	813.507	3374.83	0.153733		813	1.11806	7.61974	92.3803		0.00142019		813	2.44333e-19		6.02548e-06
	814.509	4065.08	0.185176		814	1.11871	7.60834	92.3917		0.00171087		814	2.44033e-19		7.26768e-06
	815.51	4434.51	0.202004		815	1.11928	7.59836	92.4016		0.00186655		815	2.43733e-19		7.93876e-06
	816.511	4661.7	0.212354		816	1.11959	7.59294	92.4071		0.0019623		816	2.43434e-19		8.35622e-06
	817.513	4891.27	0.222811		817	1.12041	7.57862	92.4214		0.00205925		817	2.43136e-19		8.77983e-06
	818.514	4922.54	0.224235		818	1.121	7.56833	92.4317		0.00207265		818	2.42839e-19		8.84776e-06
	819.516	4424.91	0.201567		819	1.12199	7.5511	92.4489		0.00186346		819	2.42543e-19		7.96453e-06
	820.517	3791.61	0.172719		820	1.12205	7.55005	92.4499		0.00159678		820	2.42247e-19		6.83305e-06
	821.518	3341.13	0.152198		821	1.1229	7.53529	92.4647		0.00140729		821	2.41952e-19		6.02951e-06
	822.52	3018.18	0.137487		822	1.1236	7.52315	92.4768		0.00127143		822	2.41658e-19		5.45406e-06
	823.521	2758.88	0.125674		823	1.12401	7.51606	92.4839		0.00116229		823	2.41364e-19		4.99193e-06
	824.522	2560.96	0.116659		824	1.12457	7.50637	92.4936		0.00107902		824	2.41071e-19		4.63994e-06
	825.524	2428.44	0.110622		825	1.12503	7.49842	92.5016		0.00102327		825	2.40779e-19		4.40555e-06
	826.525	2382.31	0.108521		826	1.12609	7.48014	92.5199		0.00100403		826	2.40487e-19		4.32795e-06
	827.526	2318.64	0.105621		827	1.12595	7.48256	92.5174		0.000977175		827	2.40196e-19		4.21728e-06
	828.528	2258.68	0.102889		828	1.12716	7.46174	92.5383		0.000952118		828	2.39906e-19		4.11411e-06
	829.529	2127.24	0.0969018		829	1.12786	7.44972	92.5503		0.000896829		829	2.39617e-19		3.87989e-06
	830.531	2012.05	0.0916547		830	1.12819	7.44406	92.5559		0.000848318		830	2.39328e-19		3.67445e-06
	831.532	1775.13	0.0808623		831	1.12878	7.43396	92.566		0.000748511		831	2.3904e-19		3.24604e-06
	832.533	1639.36	0.0746775		832	1.12991	7.41464	92.5854		0.000691404		832	2.38753e-19		3.002e-06
	833.535	1567.27	0.0713933		833	1.13021	7.40952	92.5905		0.000661034		833	2.38466e-19		2.87358e-06
	834.536	1517.33	0.0691185		834	1.13065	7.40202	92.598		0.000640023		834	2.3818e-19		2.78559e-06
	835.537	1435.62	0.0653965		835	1.13142	7.3889	92.6111		0.000605644		835	2.37895e-19		2.63912e-06
	836.539	1361.38	0.0620148		836	1.13141	7.38907	92.6109		0.000574324		836	2.37611e-19		2.50564e-06
	837.54	1231.58	0.0561017		837	1.13225	7.3748	92.6252		0.000519643		837	2.37327e-19		2.26979e-06
	838.542	1142.28	0.0520339		838	1.13286	7.36444	92.6356		0.000482019		838	2.37044e-19		2.10796e-06
	839.543	1111.28	0.0506217		839	1.13372	7.34988	92.6501		0.000469011		839	2.36761e-19		2.05352e-06
	840.544	1065.21	0.0485234		840	1.13397	7.34565	92.6544		0.00044959		840	2.36479e-19		1.97084e-06
	841.546	1043.35	0.0475275		841	1.13429	7.34024	92.6598		0.000440389		841	2.36198e-19		1.9328e-06
	842.547	1033.44	0.0470761		842	1.13547	7.32032	92.6797		0.0004363		842	2.35917e-19		1.91713e-06
	843.548	1023.44	0.0466205		843	1.13605	7.31055	92.6895		0.000432123		843	2.35638e-19		1.90103e-06
	844.55	995.331	0.0453401		844	1.13639	7.30483	92.6952		0.000420281		844	2.35358e-19		1.85113e-06
	845.551	1013.67	0.0461753		845	1.1367	7.29962	92.7004		0.000428047		845	2.3508e-19		1.88757e-06
	846.552	981.134	0.0446934		846	1.13732	7.2892	92.7108		0.000414356		846	2.34802e-19		1.82936e-06
	847.554	999.283	0.0455201		847	1.13806	7.27679	92.7232		0.000422077		847	2.34525e-19		1.86565e-06
	848.555	1014.82	0.0462278		848	1.13786	7.28014	92.7199		0.000428624		848	2.34248e-19		1.89682e-06
	849.557	996.106	0.0453754		849	1.13858	7.26809	92.7319		0.000420775		849	2.33972e-19		1.86428e-06
	850.558	1005.63	0.0458095		850	1.13893	7.26223	92.7378		0.000424827		850	2.33697e-19		1.88445e-06
	851.559	1000.6	0.0455802		851	1.16152	6.89414	93.1059		0.000424378		851	2.33422e-19		1.88468e-06
	852.561	1003.85	0.0457281		852	1.16405	6.85409	93.1459		0.000425939		852	2.33148e-19		1.89383e-06
	853.562	1028.04	0.0468299		853	1.16201	6.88636	93.1136		0.00043605		853	2.32875e-19		1.94107e-06
	854.563	1039.16	0.0473366		854	1.16712	6.80581	93.1942		0.000441149		854	2.32602e-19		1.96607e-06
	855.565	1063.43	0.0484423		855	1.16712	6.80581	93.1942		0.000451454		855	2.3233e-19		2.01435e-06
	856.566	1076.08	0.0490186		856	1.16968	6.76581	93.2342		0.000457021		856	2.32059e-19		2.04157e-06
	857.568	1108.09	0.0504767		857	1.15958	6.925	93.075		0.000469812		857	2.31788e-19		2.10116e-06
	858.569	1094.48	0.0498566		858	1.16547	6.83172	93.1683		0.000464506		858	2.31518e-19		2.07986e-06
	859.57	1112.01	0.0506551		859	1.17556	6.67483	93.3252		0.00047274		859	2.31249e-19		2.11919e-06
	860.572	1123.61	0.0511834		860	1.17651	6.66024	93.3398		0.000477744		860	2.3098e-19		2.14412e-06
	861.573	1138.19	0.0518478		861	1.16624	6.81962	93.1804		0.00048312		861	2.30711e-19		2.17077e-06
	862.574	1129.95	0.0514721		862	1.16473	6.84337	93.1566		0.000479497		862	2.30444e-19		2.15699e-06
	863.576	1167.05	0.0531623		863	1.16857	6.78313	93.2169		0.000495563		863	2.30177e-19		2.23185e-06
	864.577	1194.4	0.0544082		864	1.17005	6.76005	93.2399		0.000507302		864	2.2991e-19		2.28736e-06
	865.578	1211.11	0.0551694		865	1.16914	6.77423	93.2258		0.000514321		865	2.29644e-19		2.32169e-06
	866.58	1231.9	0.0561165		866	1.16735	6.80221	93.1978		0.000522993		866	2.29379e-19		2.36357e-06
	867.581	1319.65	0.0601139		867	1.17026	6.75678	93.2432		0.000560521		867	2.29115e-19		2.5361e-06
	868.583	1336.99	0.0609035		868	1.16718	6.80487	93.1951		0.000567591		868	2.28851e-19		2.57105e-06
	869.584	1450.63	0.0660803		869	1.17493	6.68452	93.3155		0.000616632		869	2.28587e-19		2.79641e-06
	870.585	1651.62	0.0752359		870	1.17319	6.71135	93.2886		0.000701866		870	2.28325e-19		3.1866e-06
	871.587	1937.93	0.0882779		871	1.17216	6.72729	93.2727		0.000823392		871	2.28063e-19		3.74266e-06
	872.588	2285.35	0.104104		872	1.1748	6.68652	93.3135		0.000971433		872	2.27801e-19		4.42063e-06
	873.589	2501.43	0.113947		873	1.17063	6.75103	93.249		0.00106255		873	2.2754e-19		4.8408e-06
	874.591	2651.35	0.120776		874	1.17865	6.6275	93.3725		0.00112772		874	2.2728e-19		5.14359e-06
	875.592	2703.55	0.123154		875	1.18233	6.57158	93.4284		0.00115061		875	2.2702e-19		5.25402e-06
	876.594	2651.78	0.120796		876	1.17875	6.62598	93.374		0.00112792		876	2.26761e-19		5.1563e-06
	877.595	2414.25	0.109976		877	1.17881	6.62506	93.3749		0.0010269		877	2.26502e-19		4.69982e-06
	878.596	2145.87	0.0977505		878	1.17821	6.63422	93.3658		0.000912655		878	2.26244e-19		4.18173e-06
	879.598	1890.68	0.0861259		879	1.18444	6.53973	93.4603		0.000804935		879	2.25987e-19		3.69237e-06
	880.599	1631.18	0.0743048		880	1.17493	6.68452	93.3155		0.000693379		880	2.2573e-19		3.18426e-06
	881.6	1495.66	0.0681316		881	1.17413	6.69684	93.3032		0.000635689		881	2.25474e-19		2.92264e-06
	882.602	1415.99	0.0645021		882	1.17398	6.69915	93.3008		0.00060181		882	2.25218e-19		2.77002e-06
	883.603	1424.72	0.0649001		883	1.18233	6.57158	93.4284		0.000606351		883	2.24963e-19		2.79409e-06
	884.604	1486.96	0.0677354		884	1.18031	6.60222	93.3978		0.000632633		884	2.24709e-19		2.9185e-06
	885.606	1616.62	0.0736415		885	1.1825	6.56901	93.431		0.00068804		885	2.24455e-19		3.17769e-06
	886.607	1710.82	0.0779325		886	1.1825	6.56901	93.431		0.000728131		886	2.24201e-19		3.36665e-06
	887.609	1751.81	0.0797996		887	1.18502	6.531	93.469		0.000745879		887	2.23949e-19		3.45261e-06
	888.61	1736.59	0.0791066		888	1.18585	6.51853	93.4815		0.0007395		888	2.23696e-19		3.42694e-06
	889.611	1739.21	0.079226		889	1.18711	6.49965	93.5003		0.000740766		889	2.23445e-19		3.43667e-06
	890.613	1646.21	0.0749894		890	1.18442	6.54003	93.46		0.000700851		890	2.23194e-19		3.25515e-06
	891.614	1516.31	0.069072		891	1.18717	6.49875	93.5012		0.000645832		891	2.22943e-19		3.00298e-06
	892.615	1358.61	0.0618885		892	1.18376	6.54998	93.45		0.000578348		892	2.22693e-19		2.69221e-06
	893.617	1359.19	0.0619148		893	1.18805	6.4856	93.5144		0.000578993		893	2.22444e-19		2.69823e-06
	894.618	1459.72	0.0664944		894	1.19293	6.41313	93.5869		0.000622301		894	2.22195e-19		2.90331e-06
	895.62	1541.45	0.0702173		895	1.19214	6.42481	93.5752		0.00065706		895	2.21947e-19		3.0689e-06
	896.621	1607.56	0.0732289		896	1.18654	6.50819	93.4918		0.00068463		896	2.21699e-19		3.20125e-06
	897.622	1561.09	0.0711119		897	1.19303	6.41165	93.5883		0.000665524		897	2.21452e-19		3.11538e-06
	898.624	1547.2	0.0704791		898	1.18661	6.50714	93.4929		0.00065893		898	2.21205e-19		3.08795e-06
	899.625	1513.19	0.0689299		899	1.18951	6.46383	93.5362		0.000644744		899	2.20959e-19		3.02484e-06
	900.626	1348.91	0.0614466		900	1.18895	6.47217	93.5278		0.000574696		900	2.20714e-19		2.69921e-06
	901.628	1180.45	0.053773		901	1.19165	6.43206	93.5679		0.000503142		901	2.20469e-19		2.36576e-06
	902.629	1084.08	0.049383		902	1.19367	6.40221	93.5978		0.000462214		902	2.20224e-19		2.17573e-06
	903.63	1080.87	0.0492368		903	1.19125	6.43799	93.562		0.000460669		903	2.19981e-19		2.17086e-06
	904.632	1133.62	0.0516393		904	1.19132	6.43695	93.5631		0.000483153		904	2.19737e-19		2.27934e-06
	905.633	1250.24	0.0569519		905	1.19216	6.42451	93.5755		0.00053293		905	2.19494e-19		2.51695e-06
	906.635	1409.08	0.0641876		906	1.19269	6.41667	93.5833		0.000600689		906	2.19252e-19		2.84009e-06
	907.636	1557.09	0.0709298		907	1.19616	6.36561	93.6344		0.000664147		907	2.1901e-19		3.14359e-06
	908.637	1585.65	0.0722309		908	1.19557	6.37426	93.6257		0.000676268		908	2.18769e-19		3.20449e-06
	909.639	1643.94	0.0748862		909	1.19634	6.36297	93.637		0.000701212		909	2.18529e-19		3.32635e-06
	910.64	1629.67	0.0742361		910	1.1928	6.41505	93.585		0.000694738		910	2.18288e-19		3.29927e-06
	911.641	1523.84	0.0694152		911	1.19556	6.37441	93.6256		0.000649904		911	2.18049e-19		3.08974e-06
	912.643	1383.74	0.0630332		912	1.19468	6.38734	93.6127		0.00059007		912	2.1781e-19		2.80837e-06
	913.644	1215.3	0.0553602		913	1.19523	6.37926	93.6207		0.000518286		913	2.17571e-19		2.46942e-06
	914.646	1111.67	0.0506395		914	1.20047	6.30275	93.6973		0.000474478		914	2.17333e-19		2.26317e-06
	915.647	1037.06	0.0472409		915	1.1971	6.35185	93.6482		0.000442402		915	2.17096e-19		2.11248e-06
	916.648	981.709	0.0447196		916	1.195	6.38263	93.6174		0.000418653		916	2.16859e-19		2.00127e-06
	917.65	952.278	0.0433789		917	1.19908	6.32295	93.677		0.000406361		917	2.16622e-19		1.94463e-06
	918.651	924.438	0.0421107		918	1.201	6.29506	93.7049		0.000394598		918	2.16386e-19		1.8904e-06
	919.652	874.706	0.0398453		919	1.19914	6.32208	93.6779		0.000373262		919	2.16151e-19		1.79013e-06
	920.654	867.288	0.0395074		920	1.2008	6.29796	93.702		0.000370192		920	2.15916e-19		1.77734e-06
	921.655	883.939	0.0402659		921	1.20014	6.30754	93.6925		0.000377261		921	2.15681e-19		1.81325e-06
	922.656	871.858	0.0397156		922	1.20163	6.28594	93.7141		0.000372191		922	2.15447e-19		1.79082e-06
	923.658	882.511	0.0402008		923	1.20488	6.23907	93.7609		0.000376927		923	2.15214e-19		1.81557e-06
	924.659	873.77	0.0398027		924	1.20072	6.29912	93.7009		0.000372954		924	2.14981e-19		1.79839e-06
	925.661	877.043	0.0399517		925	1.20383	6.25417	93.7458		0.000374531		925	2.14749e-19		1.80794e-06
	926.662	886.2	0.0403689		926	1.20315	6.26397	93.736		0.000378402		926	2.14517e-19		1.8286e-06
	927.663	910.956	0.0414966		927	1.20532	6.23275	93.7672		0.000389102		927	2.14285e-19		1.88234e-06
	928.665	948.65	0.0432137		928	1.20444	6.2454	93.7546		0.000405148		928	2.14054e-19		1.96208e-06
	929.666	953.315	0.0434261		929	1.20618	6.22042	93.7796		0.000407249		929	2.13824e-19		1.97438e-06
	930.667	989.31	0.0450658		930	1.20429	6.24755	93.7524		0.000422503		930	2.13594e-19		2.05054e-06
	931.669	1016.29	0.046295		931	1.20936	6.17504	93.825		0.000434362		931	2.13365e-19		2.11036e-06
	932.67	999.901	0.0455483		932	1.20357	6.25792	93.7421		0.000426979		932	2.13136e-19		2.07672e-06
	933.672	990.057	0.0450998		933	1.21008	6.16481	93.8352		0.000423195		933	2.12907e-19		2.06052e-06
	934.673	975.982	0.0444587		934	1.2072	6.20583	93.7942		0.000416996		934	2.12679e-19		2.03252e-06
	935.674	960.409	0.0437493		935	1.20827	6.19056	93.8094		0.00041041		935	2.12452e-19		2.00255e-06
	936.676	944.74	0.0430355		936	1.20733	6.20397	93.796		0.000403656		936	2.12225e-19		1.97171e-06
	937.677	929.042	0.0423205		937	1.20384	6.25403	93.746		0.000396737		937	2.11998e-19		1.93998e-06
	938.678	925.265	0.0421484		938	1.20895	6.18088	93.8191		0.000395432		938	2.11772e-19		1.93566e-06
	939.68	921.457	0.0419749		939	1.20634	6.21813	93.7819		0.000393649		939	2.11547e-19		1.92899e-06
	940.681	922.812	0.0420367		940	1.21321	6.12054	93.8795		0.000394638		940	2.11322e-19		1.93589e-06
	941.682	919	0.041863		941	1.21322	6.1204	93.8796		0.000393008		941	2.11097e-19		1.92995e-06
	942.684	903.566	0.0411599		942	1.21254	6.12999	93.87		0.000386368		942	2.10873e-19		1.89936e-06
	943.685	914.083	0.041639		943	1.21035	6.16098	93.839		0.000390737		943	2.1065e-19		1.92287e-06
	944.687	893.734	0.0407121		944	1.21359	6.11519	93.8848		0.000382225		944	2.10426e-19		1.88298e-06
	945.688	874.037	0.0398148		945	1.2122	6.13479	93.8652		0.000373723		945	2.10204e-19		1.84305e-06
	946.689	836.827	0.0381198		946	1.21348	6.11674	93.8833		0.000357881		946	2.09981e-19		1.76679e-06
	947.691	827.844	0.0377106		947	1.21622	6.07827	93.9217		0.000354185		947	2.0976e-19		1.75039e-06
	948.692	798.807	0.0363879		948	1.21554	6.08779	93.9122		0.000341727		948	2.09538e-19		1.6906e-06
	949.693	771.695	0.0351529		949	1.21398	6.1097	93.8903		0.000330051		949	2.09318e-19		1.63457e-06
	950.695	773.24	0.0352232		950	1.21646	6.07491	93.9251		0.000330834		950	2.09097e-19		1.64017e-06
	951.696	761.564	0.0346914		951	1.21456	6.10155	93.8985		0.000325747		951	2.08877e-19		1.61665e-06
	952.698	731.032	0.0333005		952	1.21867	6.04408	93.9559		0.000312878		952	2.08658e-19		1.55442e-06
	953.699	736.396	0.0335449		953	1.21983	6.02795	93.972		0.000315228		953	2.08439e-19		1.56773e-06
	954.7	746.03	0.0339838		954	1.21875	6.04296	93.957		0.000319301		954	2.08221e-19		1.58966e-06
	955.702	734.879	0.0334758		955	1.21876	6.04282	93.9572		0.000314529		955	2.08003e-19		1.56754e-06
	956.703	751.743	0.034244		956	1.22108	6.01063	93.9894		0.000321857		956	2.07785e-19		1.60574e-06
	957.704	734.73	0.033469		957	1.21873	6.04324	93.9568		0.000314464		957	2.07568e-19		1.5705e-06
	958.706	749.393	0.0341369		958	1.2212	6.00897	93.991		0.000320856		958	2.07351e-19		1.6041e-06
	959.707	743.147	0.0338524		959	1.22011	6.02407	93.9759		0.000318131		959	2.07135e-19		1.59213e-06
	960.708	743.051	0.033848		960	1.21955	6.03184	93.9682		0.000318064		960	2.06919e-19		1.59346e-06
	961.71	746.427	0.0340018		961	1.22289	5.98563	94.0144		0.000319666		961	2.06704e-19		1.60315e-06
	962.711	764.727	0.0348355		962	1.22083	6.01409	93.9859		0.000327404		962	2.06489e-19		1.64367e-06
	963.713	754.348	0.0343626		963	1.22149	6.00496	93.995		0.000322992		963	2.06275e-19		1.6232e-06
	964.714	752.951	0.034299		964	1.22442	5.96458	94.0354		0.000322532		964	2.06061e-19		1.62258e-06
	965.715	750.235	0.0341753		965	1.22367	5.97489	94.0251		0.000321334		965	2.05847e-19		1.61822e-06
	966.717	770.722	0.0351085		966	1.22219	5.99529	94.0047		0.000330037		966	2.05634e-19		1.66377e-06
	967.718	758.302	0.0345428		967	1.22404	5.9698	94.0302		0.000324806		967	2.05421e-19		1.6391e-06
	968.719	775.94	0.0353462		968	1.22419	5.96774	94.0323		0.000332369		968	2.05209e-19		1.679e-06
	969.721	780.987	0.0355761		969	1.22424	5.96705	94.0329		0.000334533		969	2.04997e-19		1.69168e-06
	970.722	820.628	0.0373819		970	1.22691	5.93048	94.0695		0.00035165		970	2.04786e-19		1.78007e-06
	971.723	820	0.0373533		971	1.2253	5.95251	94.0475		0.000351298		971	2.04575e-19		1.78012e-06
	972.725	833.771	0.0379806		972	1.2227	5.98825	94.0117		0.000357062		972	2.04365e-19		1.8112e-06
	973.726	813.569	0.0370603		973	1.22676	5.93253	94.0675		0.000348617		973	2.04155e-19		1.77018e-06
	974.728	814.834	0.037118		974	1.22843	5.90976	94.0902		0.000349244		974	2.03945e-19		1.77518e-06
	975.729	763.663	0.034787		975	1.2288	5.90473	94.0953		0.000327329		975	2.03736e-19		1.6655e-06
	976.73	750.247	0.0341758		976	1.22609	5.94169	94.0583		0.000321452		976	2.03527e-19		1.63727e-06
	977.732	708.043	0.0322533		977	1.22884	5.90419	94.0958		0.00030349		977	2.03319e-19		1.54737e-06
	978.733	719.334	0.0327676		978	1.22579	5.9458	94.0542		0.000308193		978	2.03111e-19		1.57296e-06
	979.734	717.537	0.0326858		979	1.2309	5.87625	94.1238		0.000307651		979	2.02903e-19		1.5718e-06
	980.736	732	0.0333446		980	1.22886	5.90391	94.0961		0.00031376		980	2.02696e-19		1.60464e-06
	981.737	724.585	0.0330068		981	1.22869	5.90623	94.0938		0.000310574		981	2.0249e-19		1.58997e-06
	982.739	759.309	0.0345886		982	1.23016	5.88627	94.1137		0.000325527		982	2.02284e-19		1.66822e-06
	983.74	769.001	0.0350301		983	1.22975	5.89183	94.1082		0.000329662		983	2.02078e-19		1.69113e-06
	984.741	788.609	0.0359233		984	1.23306	5.84709	94.1529		0.000338229		984	2.01872e-19		1.73684e-06
	985.743	780.367	0.0355479		985	1.23203	5.86098	94.139		0.000334644		985	2.01667e-19		1.72018e-06
	986.744	780.276	0.0355437		986	1.2291	5.90065	94.0993		0.000334464		986	2.01463e-19		1.721e-06
	987.745	766.705	0.0349255		987	1.23134	5.8703	94.1297		0.000328753		987	2.01259e-19		1.69333e-06
	988.747	747.522	0.0340517		988	1.23208	5.8603	94.1397		0.000320562		988	2.01055e-19		1.65281e-06
	989.748	729.125	0.0332137		989	1.22893	5.90296	94.097		0.000312531		989	2.00852e-19		1.61304e-06
	990.75	712.683	0.0324647		990	1.23167	5.86584	94.1342		0.000305604		990	2.00649e-19		1.57888e-06
	991.751	716.752	0.03265		991	1.2298	5.89115	94.1089		0.000307266		991	2.00447e-19		1.58907e-06
	992.752	694.403	0.031632		992	1.23193	5.86233	94.1377		0.000297776		992	2.00244e-19		1.54155e-06
	993.754	704.6	0.0320965		993	1.23082	5.87733	94.1227		0.000302101		993	2.00043e-19		1.56551e-06
	994.755	690.373	0.0314484		994	1.22886	5.90391	94.0961		0.000295917		994	1.99842e-19		1.53501e-06
	995.756	752.872	0.0342954		995	1.22922	5.89902	94.101		0.000322723		995	1.99641e-19		1.67575e-06
	996.758	699.843	0.0318798		996	1.23087	5.87665	94.1233		0.000300063		996	1.9944e-19		1.55965e-06
	997.759	703.058	0.0320262		997	1.23101	5.87476	94.1252		0.000301448		997	1.9924e-19		1.56842e-06
	998.76	691.491	0.0314993		998	1.23147	5.86854	94.1315		0.000296508		998	1.99041e-19		1.54426e-06
	999.762	698.629	0.0318245		999	1.23255	5.85396	94.146		0.000299615		999	1.98841e-19		1.56201e-06
	1000.76	690.307	0.0314454		1000	1.23111	5.87341	94.1266		0.000295985		1000	1.98642e-19		1.54463e-06
	1001.76	692	0.0315225		1001	1.2316	5.86678	94.1332		0.000296732		1001	1.98444e-19		1.55008e-06
	1002.77	703.301	0.0320373		1002	1.2317	5.86543	94.1346		0.000301582		1002	1.98246e-19		1.57699e-06
	1003.77	693.539	0.0315926		1003	1.23146	5.86867	94.1313		0.000297386		1003	1.98048e-19		1.5566e-06
	1004.77	699.155	0.0318485		1004	1.23384	5.8366	94.1634		0.000299896		1004	1.97851e-19		1.5713e-06
	1005.77	706.249	0.0321716		1005	1.23191	5.8626	94.1374		0.000302855		1005	1.97654e-19		1.58839e-06
	1006.77	696.612	0.0317326		1006	1.23094	5.87571	94.1243		0.000298681		1006	1.97458e-19		1.56805e-06
	1007.77	701.621	0.0319608		1007	1.23212	5.85976	94.1402		0.000300879		1007	1.97262e-19		1.58116e-06
	1008.77	686.808	0.031286		1008	1.23271	5.85181	94.1482		0.000294552		1008	1.97066e-19		1.54945e-06
	1009.78	690.113	0.0314366		1009	1.23132	5.87057	94.1294		0.00029591		1009	1.96871e-19		1.55814e-06
	1010.78	678.542	0.0309095		1010	1.23177	5.86449	94.1355		0.000290968		1010	1.96676e-19		1.53363e-06
	1011.78	681.522	0.0310452		1011	1.23056	5.88085	94.1192		0.000292195		1011	1.96481e-19		1.54163e-06
	1012.78	683.24	0.0311235		1012	1.23012	5.88681	94.1132		0.000292913		1012	1.96287e-19		1.54694e-06
	1013.78	667.849	0.0304224		1013	1.23088	5.87652	94.1235		0.000286346		1013	1.96093e-19		1.51376e-06
	1014.78	692.539	0.0315471		1014	1.22932	5.89766	94.1023		0.000296865		1014	1.959e-19		1.57091e-06
	1015.78	682.671	0.0310976		1015	1.23262	5.85302	94.147		0.000292774		1015	1.95707e-19		1.55079e-06
	1016.79	680.856	0.0310149		1016	1.23066	5.87949	94.1205		0.000291914		1016	1.95514e-19		1.54776e-06
	1017.79	674.791	0.0307386		1017	1.22943	5.89617	94.1038		0.000289262		1017	1.95322e-19		1.53521e-06
	1018.79	685.033	0.0312051		1018	1.23031	5.88423	94.1158		0.00029369		1018	1.9513e-19		1.56024e-06
	1019.79	686.711	0.0312816		1019	1.23036	5.88356	94.1164		0.000294411		1019	1.94939e-19		1.56561e-06
	1020.79	686.525	0.0312731		1020	1.22969	5.89264	94.1074		0.000294303		1020	1.94748e-19		1.56657e-06
	1021.79	679.674	0.030961		1021	1.2287	5.90609	94.0939		0.000291325		1021	1.94557e-19		1.55224e-06
	1022.79	678.002	0.0308849		1022	1.2284	5.91017	94.0898		0.000290595		1022	1.94366e-19		1.54987e-06
	1023.79	674.924	0.0307447		1023	1.22973	5.8921	94.1079		0.000289332		1023	1.94176e-19		1.54464e-06
	1024.8	682.275	0.0310795		1024	1.22765	5.92039	94.0796		0.000292395		1024	1.93987e-19		1.56252e-06
	1025.8	671.935	0.0306085		1025	1.22769	5.91984	94.0802		0.000287965		1025	1.93798e-19		1.54035e-06
	1026.8	681.23	0.0310319		1026	1.23029	5.88451	94.1155		0.000292058		1026	1.93609e-19		1.56377e-06
	1027.8	685.48	0.0312255		1027	1.22779	5.91848	94.0815		0.000293775		1027	1.9342e-19		1.57449e-06
	1028.8	686.527	0.0312732		1028	1.22741	5.92366	94.0763		0.000294207		1028	1.93232e-19		1.57834e-06
	1029.8	684.381	0.0311755		1029	1.22892	5.9031	94.0969		0.000293351		1029	1.93044e-19		1.57528e-06
	1030.8	680.948	0.0310191		1030	1.22872	5.90582	94.0942		0.000291872		1030	1.92857e-19		1.56886e-06
	1031.81	686.593	0.0312762		1031	1.22902	5.90174	94.0983		0.000294304		1031	1.9267e-19		1.58347e-06
	1032.81	679.718	0.0309631		1032	1.2255	5.94977	94.0502		0.000291208		1032	1.92483e-19		1.56833e-06
	1033.81	673.104	0.0306618		1033	1.22667	5.93376	94.0662		0.000288424		1033	1.92297e-19		1.55484e-06
	1034.81	677.249	0.0308506		1034	1.22714	5.92734	94.0727		0.000290219		1034	1.92111e-19		1.56604e-06
	1035.81	680.561	0.0310014		1035	1.22675	5.93267	94.0673		0.000291622		1035	1.91925e-19		1.57513e-06
	1036.81	687.095	0.0312991		1036	1.22713	5.92748	94.0725		0.000294438		1036	1.9174e-19		1.59187e-06
	1037.81	681.285	0.0310344		1037	1.22539	5.95127	94.0487		0.000291875		1037	1.91555e-19		1.57954e-06
	1038.82	666.253	0.0303497		1038	1.22578	5.94593	94.0541		0.000285451		1038	1.9137e-19		1.54627e-06
	1039.82	680.942	0.0310188		1039	1.22617	5.9406	94.0594		0.000291761		1039	1.91186e-19		1.58197e-06
	1040.82	668.953	0.0304727		1040	1.22672	5.93308	94.0669		0.000286647		1040	1.91002e-19		1.55574e-06
	1041.82	681.318	0.0310359		1041	1.22542	5.95086	94.0491		0.00029189		1041	1.90819e-19		1.58572e-06
	1042.82	674.766	0.0307375		1042	1.22657	5.93513	94.0649		0.000289132		1042	1.90636e-19		1.57224e-06
	1043.82	670	0.0305204		1043	1.22455	5.9628	94.0372		0.000287005		1043	1.90453e-19		1.56217e-06
	1044.82	691.377	0.0314941		1044	1.22484	5.95882	94.0412		0.000296175		1044	1.90271e-19		1.61363e-06
	1045.82	678.694	0.0309164		1045	1.22356	5.9764	94.0236		0.000290687		1045	1.90089e-19		1.58525e-06
	1046.83	677.618	0.0308674		1046	1.2235	5.97723	94.0228		0.000290224		1046	1.89907e-19		1.58423e-06
	1047.83	679.906	0.0309716		1047	1.22208	5.99681	94.0032		0.000291143		1047	1.89725e-19		1.59077e-06
	1048.83	678.721	0.0309176		1048	1.22463	5.9617	94.0383		0.000290744		1048	1.89544e-19		1.59011e-06
	1049.83	679.34	0.0309458		1049	1.2228	5.98687	94.0131		0.000290931		1049	1.89364e-19		1.59265e-06
	1050.83	671.127	0.0305717		1050	1.22286	5.98605	94.014		0.000287417		1050	1.89183e-19		1.57491e-06
	1051.83	670.248	0.0305317		1051	1.22263	5.98922	94.0108		0.000287031		1051	1.89003e-19		1.57429e-06
	1052.83	674.98	0.0307472		1052	1.22327	5.9804	94.0196		0.000289084		1052	1.88824e-19		1.58706e-06
	1053.84	682.448	0.0310874		1053	1.22185	5.99998	94		0.000292222		1053	1.88644e-19		1.60582e-06
	1054.84	677.379	0.0308565		1054	1.22108	6.01063	93.9894		0.000290018		1054	1.88465e-19		1.59522e-06
	1055.84	678.806	0.0309215		1055	1.22168	6.00233	93.9977		0.000290655		1055	1.88287e-19		1.60024e-06
	1056.84	690.427	0.0314509		1056	1.21979	6.02851	93.9715		0.000295549		1056	1.88108e-19		1.62872e-06
	1057.84	678.964	0.0309287		1057	1.22021	6.02268	93.9773		0.00029066		1057	1.8793e-19		1.6033e-06
	1058.84	673.57	0.030683		1058	1.22032	6.02116	93.9788		0.000288355		1058	1.87753e-19		1.59209e-06
	1059.84	682.525	0.0310909		1059	1.21924	6.03615	93.9639		0.000292142		1059	1.87576e-19		1.61453e-06
	1060.85	685.114	0.0312088		1060	1.2197	6.02976	93.9702		0.00029327		1060	1.87399e-19		1.62229e-06
	1061.85	669.513	0.0304982		1061	1.21778	6.05648	93.9435		0.000286511		1061	1.87222e-19		1.5864e-06
	1062.85	678.751	0.030919		1062	1.21971	6.02962	93.9704		0.000290547		1062	1.87046e-19		1.61026e-06
	1063.85	686.362	0.0312657		1063	1.21885	6.04157	93.9584		0.000293768		1063	1.8687e-19		1.62964e-06
	1064.85	676.545	0.0308185		1064	1.21645	6.07505	93.9249		0.000289463		1064	1.86694e-19		1.60727e-06
	1065.85	684.085	0.031162		1065	1.21829	6.04937	93.9506		0.000292769		1065	1.86519e-19		1.62716e-06
	1066.85	676.218	0.0308036		1066	1.21674	6.071	93.929		0.000289335		1066	1.86344e-19		1.60958e-06
	1067.85	675.629	0.0307768		1067	1.21698	6.06764	93.9324		0.000289093		1067	1.86169e-19		1.60975e-06
	1068.86	680.443	0.0309961		1068	1.21669	6.0717	93.9283		0.000291141		1068	1.85995e-19		1.62267e-06
	1069.86	680.945	0.0310189		1069	1.21743	6.06136	93.9386		0.000291388		1069	1.85821e-19		1.62556e-06
	1070.86	664.379	0.0302643		1070	1.21617	6.07897	93.921		0.000284246		1070	1.85647e-19		1.5872e-06
	1071.86	670.516	0.0305439		1071	1.21714	6.06541	93.9346		0.000286913		1071	1.85474e-19		1.60359e-06
	1072.86	684.028	0.0311594		1072	1.21684	6.0696	93.9304		0.000292681		1072	1.85301e-19		1.63736e-06
	1073.86	676.463	0.0308148		1073	1.21558	6.08723	93.9128		0.00028939		1073	1.85128e-19		1.62046e-06
	1074.86	667	0.0303837		1074	1.21599	6.08149	93.9185		0.000285359		1074	1.84956e-19		1.59938e-06
	1075.87	670.899	0.0305613		1075	1.215	6.09537	93.9046		0.000286985		1075	1.84784e-19		1.60999e-06
	1076.87	672.56	0.030637		1076	1.21532	6.09088	93.9091		0.000287709		1076	1.84612e-19		1.61555e-06
	1077.87	676.037	0.0307954		1077	1.21608	6.08023	93.9198		0.000289229		1077	1.84441e-19		1.6256e-06
	1078.87	676.397	0.0308118		1078	1.21411	6.10787	93.8921		0.000289298		1078	1.84269e-19		1.62749e-06
	1079.87	676.182	0.030802		1079	1.21487	6.09719	93.9028		0.000289239		1079	1.84099e-19		1.62867e-06
	1080.87	690.629	0.0314601		1080	1.21346	6.11702	93.883		0.000295357		1080	1.83928e-19		1.66466e-06
	1081.87	672	0.0306115		1081	1.21273	6.12731	93.8727		0.000287358		1081	1.83758e-19		1.62108e-06
	1082.88	668.378	0.0304465		1082	1.21267	6.12816	93.8718		0.000285807		1082	1.83588e-19		1.61382e-06
	1083.88	687.383	0.0313122		1083	1.21221	6.13465	93.8653		0.000293913		1083	1.83419e-19		1.66113e-06
	1084.88	677.733	0.0308726		1084	1.21444	6.10323	93.8968		0.000289884		1084	1.8325e-19		1.63987e-06
	1085.88	681.373	0.0310384		1085	1.21216	6.13536	93.8646		0.000291341		1085	1.83081e-19		1.64963e-06
	1086.88	674.551	0.0307277		1086	1.21376	6.1128	93.8872		0.000288493		1086	1.82912e-19		1.63501e-06
	1087.88	676.898	0.0308346		1087	1.21158	6.14356	93.8564		0.000289402		1087	1.82744e-19		1.64167e-06
	1088.88	680.491	0.0309983		1088	1.21172	6.14158	93.8584		0.000290945		1088	1.82576e-19		1.65194e-06
	1089.88	678.808	0.0309216		1089	1.21245	6.13126	93.8687		0.000290257		1089	1.82408e-19		1.64955e-06
	1090.89	670.32	0.0305349		1090	1.21214	6.13564	93.8644		0.000286614		1090	1.82241e-19		1.63034e-06
	1091.89	678.392	0.0309026		1091	1.21061	6.1573	93.8427		0.000289999		1091	1.82074e-19		1.65111e-06
	1092.89	694.37	0.0316305		1092	1.21152	6.14441	93.8556		0.00029687		1092	1.81907e-19		1.69178e-06
	1093.89	673.772	0.0306922		1093	1.21223	6.13437	93.8656		0.000288094		1093	1.81741e-19		1.64327e-06
	1094.89	676.41	0.0308124		1094	1.21162	6.14299	93.857		0.000289196		1094	1.81574e-19		1.65107e-06
	1095.89	674.684	0.0307337		1095	1.20952	6.17277	93.8272		0.000288366		1095	1.81409e-19		1.64783e-06
	1096.89	683.823	0.03115		1096	1.21122	6.14865	93.8513		0.000292347		1096	1.81243e-19		1.67211e-06
	1097.9	674.902	0.0307437		1097	1.20972	6.16993	93.8301		0.000288468		1097	1.81078e-19		1.65143e-06
	1098.9	680.409	0.0309945		1098	1.20922	6.17703	93.823		0.0002908		1098	1.80913e-19		1.66629e-06
	1099.9	693.98	0.0316127		1099	1.21042	6.15999	93.84		0.000296654		1099	1.80748e-19		1.70138e-06
	1100.9	689	0.0313859		1100	1.20911	6.1786	93.8214		0.000294467		1100	1.80584e-19		1.69038e-06
	Sum	2.19526e+06	100		Sum	743.202				0.890972			2.00789e-16		0.00290642
															mol/h
			0.370295

## Sheet: Quantum Efficiency Calculation
The calculation of the quantum efficiency (%)
The calculation is to get quantum efficiency (%)
Photocatalysis Data for all intensities and temperatures
Mass of the catalyst taken =
5.2
							Number of photons for differnet intensities
		Light Intensity (W cm-2)	Acetylene converted (mmol g-1 h-1)	Acetylene converted (mol h-1)	Quantum Efficiency		Intensity (W/cm2)	No. of Photons (mol/h)
		0.5	6.00581	3.12302e-05	2.14905		0.5	0.00145321
		1	16.6999	8.68393e-05	2.98784		1	0.00290642
		2	175.33	0.000911715	15.6845		2	0.00581284
		3	327.302	0.00170197	19.5197		3	0.00871925
		4	364.594	0.00189589	16.3078		4	0.0116257
		5	390.85	0.00203242	13.9857		5	0.0145321
		6	406.433	0.00211345	12.1194		6	0.0174385
