# Supplementary material for: Pt-doped Ru nanoparticles loaded on ‘black gold’ plasmonic nanoreactors as air stable reduction catalysts
Source: Nat Commun. 2024 Jan 24;15:713. doi: 10.1038/s41467-024-44954-4 (PMC10808126; doi:10.1038/s41467-024-44954-4)
Supplement: Supplementary file 6 — Source Data [file 41467_2024_44954_MOESM6_ESM.xlsx]

## Sheet: Fig. 1a
Figure 1a			Ratio Study- Competitive (with ethene)
	H2:C2H2	Ethene Productivity (mmol g-1h-1)	Ethane Productivity (mmol g-1h-1)	Acetylene Conversion (%)	Ethene Selectivity (%)
	1:1'	71.4827	1.20309	3.97214	98.3436
	2:1'	162.001	2.37361	8.82984	98.5558
	5:1'	286.069	31.3932	16.8613	90.1177
	10:1'	244.32	96.1217	17.1822	71.7668

## Sheet: Fig. 1b
Figure 1b			GHSV (Total Flow) Study- Competitive (with ethene)
	GHSV (mL g-1 h-1)	Ethene Productivity (mmol g-1h-1)	Ethane Productivity (mmol g-1h-1)	Acetylene Conversion (%)	Ethene Selectivity (%)
	132000	110.747	18.6073	65.1123	85.6154
	264000	169.418	25.1668	47.8637	87.0664
	660000	247.364	33.7249	27.4123	88.0021
	1320000	320.095	41.8751	17.5988	88.4315
	1980000	364.551	41.6782	13.1279	89.7479

## Sheet: Fig. 1c
Figure 1c			Light Intensity Study- Competitive (with ethene)
	Light Intensity	Ethene Productivity (mmol g-1h-1)	Ethane Productivity (mmol g-1h-1)	Catalyst Bed Temperature (C)
	0.5	5.10277	0.90304	58.3
	1	15.5321	1.16771	73.7
	2	168.667	6.66239	111.3
	3	294.343	32.9598	137.7
	4	328.834	35.7596	172
	5	355.797	35.053	200.5
	6	373.623	32.8092	229

## Sheet: Fig. 1d
Figure 1d			Temperature dependence in dark- Competitive (with ethene)
	Temperature (C)	Ethene Productivity (mmol g-1h-1)	Ethane Productivity (mmol g-1h-1)	Acetylene Conversion (%)	Ethene Selectivity (%)
	100	13.4377	1.32576	0.67605	90.9664
	120	40.8072	1.921	1.95661	95.5004
	150	124.296	4.41293	5.89385	96.5808
	180	248.298	16.2566	12.1145	93.8562
	200	297.883	22.5938	14.6753	92.9512
	220	340.084	36.3877	17.2394	90.3457
	250	361.021	66.8976	19.5953	84.3692

## Sheet: Fig. 1e
Figure 1e			Wavelength Study- Competitive (with ethene)
	Wavelength (nm)	Ethene Productivity (mmol g-1h-1)	Ethane Productivity (mmol g-1h-1)	Catalyst Bed Temperature (C)
	405	95.6547	6.65634	81.2
	447	92.8285	13.9996	85.8
	637	92.6335	13.3512	81.3
	808	92.8274	13.1269	87

## Sheet: Fig. 1f
Figure 1f			Ru and Pt controls- Competitive (with ethene)
	Catalyst	Ethene Productivity (mmol g-1h-1)	Ethane Productivity (mmol g-1h-1)	Acetylene Conversion (%)	Ethene Selectivity (%)
	DPC/RuPt-10	331.34	36.1988	16.8303	90.1515
	DPC/Pt-1	221.83	135.417	18.5679	62.0946
	DPC/Ru-9	16.659	1.14659	0.93678	93.5309

## Sheet: Fig. 1g
Figure 1g			Stability Study - Competitive (with ethene)
	Time (h)	Ethene Productivity (mmol g-1h-1)	Ethane Productivity (mmol g-1h-1)	Acetylene Conversion (%)	Ethene Selectivity (%)
	0.06222	279.215	37.8912	16.7683	88.0509
	0.12556	283.95	39.7599	17.1175	87.7174
	0.1875	285.47	41.2458	17.2765	87.3756
	0.24972	284.714	41.3732	17.2432	87.3122
	0.31167	285.809	41.4615	17.3058	87.3311
	0.37361	288.726	41.4885	17.4615	87.4359
	0.43556	291.897	41.2648	17.6173	87.6142
	0.4975	291.877	40.8062	17.5921	87.7342
	0.55944	290.888	40.3938	17.5179	87.8068
	0.62111	295.829	40.3453	17.7766	87.9987
	0.68222	292.968	39.4595	17.5785	88.1299
	0.74528	291.925	39.1301	17.5059	88.1802
	0.80833	292.939	38.8676	17.5457	88.2861
	0.87028	295.406	38.2594	17.644	88.5336
	1.17972	297.695	37.081	17.7027	88.9237
	1.49139	301.379	36.454	17.8644	89.2095
	1.80472	300.427	35.4795	17.7625	89.4377
	2.11611	300.877	34.8019	17.7504	89.6324
	2.42583	302.191	34.9103	17.8257	89.644
	2.73833	299.96	34.3634	17.6788	89.7215
	3.05083	301.26	34.413	17.7501	89.748
	3.36083	301	34.6772	17.7504	89.6695
	3.6725	302.617	35.0765	17.857	89.6129
	3.985	303.038	35.2927	17.8907	89.5686
	4.29694	300.887	35.3951	17.7823	89.4746
	4.62139	301.787	33.7298	17.7419	89.9469
	4.93278	303.114	34.4456	17.8499	89.7957
	5.245	301.519	34.5778	17.7725	89.712
	5.55694	304.021	35.8799	17.9737	89.444
	5.86667	305.208	36.0534	18.0457	89.4352
	6.17972	304.793	36.647	18.0551	89.2669
	6.49028	307.241	35.3257	18.1147	89.6879
	7.11361	306.15	36.1768	18.1019	89.4321
	7.73722	307.5	37.5159	18.2442	89.1263
	8.36778	307.648	36.5677	18.2019	89.3765
	8.99389	307.505	37.8931	18.2644	89.0292
	9.61944	307.097	38.6313	18.2818	88.8261
	10.2472	305.308	39.4218	18.229	88.5644
	10.8714	308.442	38.5208	18.3471	88.8977
	11.4944	303.727	39.2929	18.1386	88.545
	12.1153	306.016	39.5359	18.2725	88.5586
	12.7378	307.532	39.7338	18.3631	88.5581
	13.3567	308.103	40.6405	18.4413	88.3466
	13.9808	306.202	38.821	18.2445	88.7483
	14.6042	306.564	40.3273	18.3433	88.3746
	15.2272	309.408	41.5774	18.5598	88.1541
	15.8553	307.866	40.161	18.4034	88.4604
	16.4756	306.273	41.1882	18.3735	88.146
	17.1039	309.478	41.1888	18.543	88.2541
	17.7275	308.963	43.2707	18.6258	87.7153
	18.3528	307.678	40.7591	18.4251	88.3023
	18.9747	309.788	42.4357	18.6253	87.9521
	19.6025	308.015	43.8113	18.6043	87.5474
	20.2286	311.29	42.0404	18.6838	88.1017
	20.8528	311.701	43.4126	18.7782	87.775
	21.4731	310.684	43.5861	18.7335	87.6969
	22.0972	309.477	44.4878	18.7174	87.4316
	22.7289	313.441	42.3693	18.815	88.0922
	23.3531	310.793	42.3549	18.6742	88.0065
	23.9783	311.503	42.9475	18.7431	87.8833
	24.6017	311.658	43.0712	18.7578	87.858
	25.2258	311.658	44.0593	18.8101	87.614
	25.8472	311.729	44.324	18.8278	87.5513
	26.4725	311.19	45.075	18.839	87.3479
	27.0936	311.497	45.7115	18.8889	87.2031
	27.7183	313.113	43.653	18.8655	87.7643
	28.3464	310.971	45.248	18.8365	87.2977
	28.9722	310.544	46.5032	18.8804	86.9756
	29.5967	311.863	44.7191	18.8558	87.459
	30.2231	311.121	46.2936	18.8998	87.0477
	30.855	313.167	43.8432	18.8784	87.7193
	31.4775	312.653	45.2057	18.9233	87.3677
	32.0994	308.85	45.625	18.7444	87.1289
	32.7247	310.716	43.1351	18.7114	87.8098
	33.3492	308.433	43.8873	18.6304	87.5433
	33.9753	309.982	44.9165	18.7667	87.3438
	34.5975	309.572	45.1505	18.7575	87.2716
	35.2181	308.555	44.8471	18.6876	87.3099
	35.8428	308.251	44.4654	18.6514	87.3934
	36.4658	305.279	44.65	18.504	87.2403
	37.0914	308.079	45.0473	18.673	87.2433
	37.6525	305.542	44.5523	18.5127	87.2742
	38.3369	306.356	44.6471	18.5608	87.2802
	38.96	306.674	44.8614	18.5889	87.2385
	39.5861	308.959	42.7137	18.5962	87.8541
	40.2064	304.029	44.1247	18.4101	87.3261
	40.8331	306.578	46.2293	18.6562	86.8967
	41.46	306.401	44.8532	18.5741	87.2306
	42.0853	306.488	43.9239	18.5295	87.4651
	42.7153	305.113	45.4774	18.5389	87.0283
	43.3506	309.644	44.0394	18.7025	87.5483
	43.9761	304.434	44.6949	18.4616	87.1982
	44.6014	303.726	45.2554	18.4539	87.0322
	45.2233	303.169	45.3014	18.4268	86.9999
	45.8519	305.564	42.6995	18.4159	87.7393
	46.4767	305.053	43.5163	18.4321	87.5157
	47.0981	306.2	43.9778	18.5171	87.4413
	47.7181	305.906	44.7738	18.5437	87.2323
	48.3422	305.77	45.8931	18.5957	86.9497
	48.9675	306.908	43.4438	18.5263	87.6
	49.5922	305.599	44.5715	18.5168	87.2715
	50.2161	307.009	45.4768	18.6392	87.0983
	50.8397	302.492	46.3629	18.4472	86.71
	51.4719	302.973	44.3053	18.3638	87.2421
	52.0972	302.573	45.6493	18.4137	86.8907
	52.7303	305.822	43.9189	18.494	87.4424
	53.3586	302.579	45.5543	18.409	86.9147
	53.9839	307.25	43.956	18.5715	87.4843
	54.6069	306.798	45.4287	18.6255	87.1024
	55.2317	304.729	46.7135	18.584	86.7081
	55.8589	306.663	44.476	18.5679	87.3338
	56.4872	305.703	45.7138	18.5826	86.9915
	57.1072	302.419	45.9031	18.419	86.8216
	57.7317	300.74	45.9338	18.3318	86.7501
	58.3553	304.452	44.034	18.4277	87.3642
	58.9808	300.308	43.4928	18.1799	87.3494
	59.6044	303.553	43.3403	18.3435	87.5062
	60.2286	303.508	43.4472	18.3467	87.4776
	60.8508	302.511	43.1868	18.2802	87.5074
	61.4708	302.535	43.7013	18.3087	87.3782
	61.7817	302.283	44.8348	18.3553	87.0837
	62.7175	300.961	43.2689	18.2026	87.4302
	63.3453	298.26	44.9154	18.1468	86.9118
	63.9733	299.876	43.0405	18.1332	87.4487
	64.5981	297.773	44.0719	18.0765	87.1076
	65.2222	296.497	42.2601	17.9132	87.525
	65.8489	298.64	44.4024	18.1398	87.0563
	66.4733	301.079	43.0551	18.1976	87.4889
	67.095	297.064	43.1125	17.9882	87.3264
	67.7161	299.185	43.6584	18.1293	87.2658
	68.3408	299.418	44.8619	18.2052	86.9694
	68.9617	297.064	45.7419	18.1273	86.6566
	69.5892	298.673	42.7466	18.054	87.4798
	70.2083	298.755	43.9631	18.1226	87.1722
	70.8308	298.058	44.1283	18.0945	87.104
	71.4586	297.331	44.255	18.0628	87.0443
	72.0797	299.603	44.8245	18.2131	86.9858
	72.7047	298.137	45.5979	18.1764	86.7346
	73.3283	300.845	42.8469	18.1742	87.5333
	73.9519	300.492	43.1629	18.1722	87.44
	74.5744	295.74	44.0168	17.9661	87.0446
	75.2008	298.947	45.4284	18.2103	86.8084
	75.8244	300.987	43.7795	18.231	87.3017
	76.4536	301.672	44.9633	18.3298	87.0286
	77.0831	299.689	42.7905	18.11	87.5057
	77.7089	300.017	44.3167	18.2081	87.1297
	78.3383	303.184	43.1183	18.3122	87.549
	78.9611	299.987	43.681	18.1729	87.2898
	79.5825	296.803	44.4717	18.0464	86.9689
	80.21	301.759	43.151	18.2386	87.4892
	80.8328	298.571	43.2631	18.0759	87.3438
	81.4647	301	44.1977	18.2538	87.1964
	82.0853	299.218	45.0202	18.203	86.9218
	82.7081	298.647	44.7196	18.157	86.9761
	83.3344	299.898	42.1832	18.089	87.6687
	83.96	299.01	42.217	18.0438	87.6279
	84.5819	298.822	42.272	18.0368	87.6069
	85.2078	299.503	42.5058	18.0851	87.5717
	85.8297	297.846	42.6296	18.0041	87.4794
	86.4533	299.433	43.0734	18.1115	87.4241
	87.0808	296.41	43.7668	17.9883	87.1341
	87.7081	300.59	41.6538	18.0976	87.8292
	88.3292	300.416	42.5981	18.1383	87.5812
	88.9508	302.468	44.312	18.3375	87.2219
	89.5769	299.466	41.4853	18.0293	87.8325
	90.2008	298.066	41.9954	17.9822	87.6506
	90.8256	297.867	43.5738	18.0551	87.2383
	91.4525	301.138	41.6295	18.1253	87.8549
	92.075	296.479	41.5426	17.8743	87.7101
	92.6989	299.657	42.383	18.0868	87.6088
	93.3214	299.259	42.2304	18.0577	87.6335
	93.9444	295.935	42.449	17.8935	87.4554
	94.5714	297.749	42.5924	17.997	87.4854
	95.1961	298.646	43.1811	18.0756	87.3676
	95.8183	300.099	40.4263	18.0067	88.1282
	96.4397	298.586	40.2604	17.9179	88.1184
	97.0625	300.568	40.8655	18.0548	88.0312

## Sheet: Fig. 1h
Figure 1h			Effect of air on stability - Competitive (with ethene)
	Time (h)	Ethene Productivity (mmol g-1h-1)	Ethane Productivity (mmol g-1h-1)	Acetylene Conversion (%)	Ethene Selectivity (%)
	0.0625	62.4825	4.83183	59.4968	92.822
	0.12389	65.5852	5.86492	63.1523	91.7916
	0.18611	66.7147	6.41982	64.641	91.2219
	0.24833	67.5355	6.85896	65.7547	90.7803
	0.31056	67.6643	6.98032	65.9758	90.6486
	0.37194	67.6435	6.97891	65.9562	90.6477
	0.43417	67.9159	7.26813	66.4526	90.3329
	0.49778	68.0167	7.44512	66.6981	90.1339
	0.55944	68.191	7.6345	67.0195	89.9315
	0.62167	68.1412	7.75733	67.0841	89.7793
	0.68528	68.2365	7.67955	67.0996	89.8842
	0.7475	68.2663	7.7684	67.2044	89.7831
	0.81528	68.3244	7.9138	67.3843	89.6196
	0.87694	68.3517	8.08581	67.5604	89.4217
	1.0025	68.129	8.34799	67.5954	89.0843
	1.12639	68.1543	8.682	67.9129	88.7006
	1.25056	68.1343	8.89216	68.0811	88.4557
	1.37583	68.1047	8.77275	67.9494	88.5887
	1.49972	67.9379	9.25009	68.2238	88.0161
	1.62528	67.7832	9.20343	68.0459	88.0454
	1.74944	67.8524	9.15584	68.0649	88.1106
	1.875	67.8079	9.504	68.3333	87.7069
	1.99889	67.7563	9.67657	68.4403	87.5033
	2.12306	67.7712	9.96627	68.7095	87.1796
	2.24806	67.5815	9.94989	68.5273	87.1666
	2.37222	67.543	9.73159	68.3003	87.4065
	2.49806	67.5987	9.72992	68.3481	87.4174
	2.62194	67.8222	10.0127	68.7956	87.136
	2.74556	67.4513	9.90281	68.3706	87.1981
	2.87083	68.1653	9.18704	68.3691	88.1231
	2.99528	68.2093	9.32467	68.5296	87.9734
	3.11917	68.0961	9.50825	68.5918	87.7478
	3.36694	67.9977	9.44136	68.4457	87.808
	3.49083	67.934	9.29662	68.2614	87.9625
	3.615	68.5189	10.2882	69.6549	86.945
	3.73861	67.541	11.8219	70.1461	85.104
	0
	3.98611	68.2717	10.1863	69.8442	87.0169
	4.11028	67.6306	9.66491	68.8093	87.4962
	4.23528	67.0333	9.26504	67.9217	87.8568
	4.36306	66.5893	8.87779	67.1816	88.2362
	4.48972	66.029	8.54172	66.3837	88.5455
	4.61528	65.5204	8.19435	65.6217	88.8837
	4.73972	65.0367	7.81681	64.855	89.2705
	4.86361	64.3029	7.50661	63.9256	89.5465
	4.98722	64.001	7.27219	63.4482	89.7968
	5.11139	63.347	6.90894	62.5426	90.166
	5.23556	62.8877	6.69109	61.9399	90.3834
	5.35944	62.5651	6.68562	61.6478	90.3458
	5.48306	61.8657	6.46195	60.8261	90.5427
	5.60806	61.2969	6.22847	60.1118	90.7761
	5.73222	60.8609	6.12347	59.6302	90.8584
	5.85611	60.2769	6.02449	59.0222	90.9135
	5.98056	59.9349	5.84767	58.5604	91.1106
	6.11444	59.4712	5.27051	57.6338	91.8592
	6.23833	59.0984	5.11058	57.1595	92.0407
	6.36222	58.6856	5.03271	56.7227	92.1016
	6.48583	57.9952	4.90014	55.9902	92.2091
	6.61	57.1803	4.7239	55.1078	92.369
	6.73389	56.6822	4.662	54.6093	92.4003
	6.85806	56.3928	4.58492	54.2831	92.481
	6.98472	55.9685	4.49541	53.8257	92.5651
	7.10861	55.7032	4.46849	53.5655	92.5738
	7.23278	55.1672	4.4326	53.0564	92.5627
	7.36083	54.5927	4.35902	52.4795	92.6058
	7.48639	54.3531	4.35775	52.2651	92.5776
	7.615	53.867	4.00914	51.522	93.0729
	7.73861	53.4482	3.93449	51.0827	93.1434
	7.86306	52.7628	3.8539	50.4009	93.193
	7.98694	52.5035	3.80431	50.1259	93.2437
	8.11139	51.9899	3.7664	49.6349	93.2449
	8.23694	51.5423	3.74726	49.2194	93.2225
	8.36139	51.2197	3.77169	48.9539	93.1413
	8.48583	50.3616	3.70585	48.1315	93.1459
	8.60944	49.4982	3.62931	47.2947	93.1687
	8.735	49.1012	3.57211	46.8904	93.2184
	8.86111	48.6574	3.23514	46.1953	93.7657
	8.98667	48.5887	3.2891	46.1822	93.6599
	9.11056	48.0762	3.19974	45.6464	93.7598
	9.235	47.7978	3.22792	45.4237	93.674
	9.35861	47.387	3.21076	45.0427	93.6543
	9.48278	46.8126	3.24284	44.5599	93.5215
	9.60694	46.4582	3.13485	44.1483	93.6788
	9.73556	45.9812	3.12802	43.7176	93.6305
	9.86111	45.3189	3.09629	43.0997	93.6047
	9.98528	44.8418	3.07089	42.6524	93.5906
	10.1106	44.3298	2.99012	42.1247	93.681
	10.2344	44.5042	2.78382	42.0964	94.1131
	10.3586	43.6318	2.71516	41.2586	94.1417
	10.4828	43.3539	2.68022	40.9801	94.1777
	10.6069	42.6678	2.6587	40.3502	94.1343
	10.7311	42.2362	2.63248	39.9426	94.1329
	10.855	42.0675	2.59831	39.762	94.1828
	10.9789	41.6756	2.5853	39.4016	94.159
	11.1044	40.5402	2.53189	38.3433	94.1217
	11.2286	40.2727	2.51544	38.0905	94.1212
	11.3533	40.1823	2.49653	37.9931	94.1504
	11.4769	39.6814	2.47535	37.5284	94.1282
	11.6011	39.0869	2.46782	36.9925	94.0613
	11.7278	38.692	2.43239	36.6094	94.0853
	11.8517	38.5888	2.42316	36.5093	94.0916
	11.9753	38.4667	2.41924	36.3972	94.083
	12.1003	38.0759	2.38955	36.0228	94.0948
	12.2242	37.7555	2.41547	35.7606	93.987
	12.3486	37.322	2.33735	35.3052	94.1064
	12.4725	36.7898	2.32038	34.8163	94.0671
	0
	0
	12.8481	54.3533	4.21891	51.7699	92.7971
	12.9731	57.6159	4.85311	55.2142	92.2312
	13.0978	58.9784	5.21556	56.7388	91.8753
	13.2217	59.808	5.66821	57.8722	91.3431
	13.3456	60.3913	5.85912	58.5565	91.1561
	13.4703	60.9375	6.0053	59.1684	91.0292
	13.5936	61.5844	6.44409	60.128	90.5274
	13.7186	62.0196	6.818	60.8432	90.0955
	13.8422	62.2263	6.94661	61.1395	89.9576
	13.9664	62.843	7.24651	61.9496	89.6611
	14.09	63.0199	7.46855	62.3023	89.4046
	14.2169	63.085	7.59705	62.4734	89.2518
	14.3408	63.1672	7.69557	62.6332	89.1402
	14.465	63.2746	7.60396	62.6471	89.2719
	14.5892	63.453	7.78748	62.967	89.0687
	14.7133	63.3263	7.64961	62.7332	89.2223
	14.8378	63.4427	7.82187	62.9883	89.0242
	14.9614	63.6756	7.79171	63.1675	89.0975
	15.0861	63.8203	7.75958	63.267	89.1595
	15.21	63.989	7.83195	63.4801	89.0952
	15.3342	63.845	7.73303	63.2653	89.1964
	15.4581	64.0831	7.79537	63.5309	89.1548
	15.5828	64.0517	7.5532	63.2891	89.4516
	15.7072	64.2579	7.47931	63.406	89.574
	15.8311	64.3171	7.58012	63.5475	89.457
	15.955	64.4736	7.77787	63.8606	89.235
	16.0806	64.451	8.00673	64.0429	88.9498
	16.2058	64.5193	7.98336	64.0826	88.9889
	16.3311	64.6694	8.18872	64.3968	88.7607
	16.4553	64.6692	7.95449	64.1896	89.047
	16.5797	64.4514	8.06091	64.0911	88.8834
	16.7078	64.4583	7.92794	63.9797	89.0477
	16.8325	64.4485	7.92522	63.9687	89.0496
	16.9564	64.5721	7.71108	63.8886	89.3321
	17.0808	64.5524	8.21394	64.3156	88.7119
	17.2047	64.7705	8.19166	64.4888	88.7727
	17.3283	64.7139	8.18616	64.4339	88.7707
	17.4525	64.5211	8.11874	64.2038	88.8233
	17.5769	64.4417	7.96135	63.9945	89.0041
	17.7033	64.4128	8.16912	64.1527	88.745
	17.8292	64.3386	8.09688	64.0232	88.822
	17.9536	64.2763	8.14509	64.0108	88.7532
	18.0775	64.3752	8.38201	64.3076	88.4795
	18.2017	64.0876	8.50012	64.1577	88.2899
	18.3264	64.2761	8.37235	64.2114	88.4755

## Sheet: Fig. 2c
Figure 2c						UV-Vis Extinction Profile
				Wavelength (nm)	DPC/RuPt-10-Calc	DPC
				800	1.10968	0.93567
				799	1.10911	0.9358
				798	1.10851	0.93556
				797	1.10845	0.93577
				796	1.10733	0.93549
				795	1.10655	0.93534
				794	1.10601	0.93549
				793	1.1054	0.93527
				792	1.10469	0.93532
				791	1.10392	0.93484
				790	1.10347	0.93502
				789	1.10277	0.93476
				788	1.10197	0.93462
				787	1.10163	0.93491
				786	1.10096	0.93457
				785	1.09992	0.93484
				784	1.09965	0.9346
				783	1.09909	0.9344
				782	1.09822	0.93429
				781	1.09716	0.93419
				780	1.09683	0.93394
				779	1.09603	0.93391
				778	1.09569	0.9341
				777	1.09465	0.9343
				776	1.09358	0.93356
				775	1.09295	0.9336
				774	1.0924	0.93365
				773	1.09166	0.93339
				772	1.09116	0.93351
				771	1.09056	0.9336
				770	1.08966	0.93333
				769	1.08907	0.93343
				768	1.08806	0.93293
				767	1.08711	0.93264
				766	1.0867	0.93277
				765	1.086	0.93299
				764	1.08576	0.93287
				763	1.08482	0.93264
				762	1.08391	0.93248
				761	1.08346	0.93271
				760	1.08253	0.93217
				759	1.08167	0.93226
				758	1.08118	0.93225
				757	1.08018	0.93207
				756	1.07963	0.93198
				755	1.07897	0.93198
				754	1.07824	0.93186
				753	1.07722	0.93175
				752	1.07641	0.93157
				751	1.07569	0.9317
				750	1.07495	0.93119
				749	1.07427	0.93136
				748	1.07334	0.93151
				747	1.0726	0.93121
				746	1.07202	0.93102
				745	1.07139	0.93136
				744	1.07014	0.93095
				743	1.06943	0.93079
				742	1.06888	0.9307
				741	1.06783	0.93058
				740	1.06473	0.93005
				739	1.06419	0.92975
				738	1.06307	0.92965
				737	1.06245	0.92981
				736	1.06168	0.92959
				735	1.06099	0.9295
				734	1.06002	0.92942
				733	1.05936	0.92915
				732	1.05837	0.92924
				731	1.05756	0.92891
				730	1.05687	0.92864
				729	1.05608	0.92875
				728	1.05496	0.9286
				727	1.0542	0.92837
				726	1.0534	0.9282
				725	1.0523	0.92801
				724	1.05164	0.92794
				723	1.05089	0.92787
				722	1.04984	0.92784
				721	1.04884	0.92728
				720	1.04847	0.92755
				719	1.04728	0.92734
				718	1.04637	0.92722
				717	1.04527	0.92718
				716	1.04438	0.92692
				715	1.04364	0.92671
				714	1.04285	0.92673
				713	1.04192	0.92643
				712	1.04089	0.92623
				711	1.03997	0.92631
				710	1.0392	0.92609
				709	1.03819	0.92588
				708	1.03738	0.92591
				707	1.03661	0.92591
				706	1.03561	0.92575
				705	1.03471	0.9255
				704	1.03368	0.92533
				703	1.03264	0.92512
				702	1.03188	0.92503
				701	1.03101	0.92496
				700	1.0301	0.92469
				699	1.02915	0.9247
				698	1.0282	0.92452
				697	1.02733	0.92439
				696	1.02626	0.92436
				695	1.02515	0.92412
				694	1.02428	0.92397
				693	1.02355	0.92378
				692	1.02247	0.92367
				691	1.02157	0.92362
				690	1.02037	0.92338
				689	1.01972	0.92309
				688	1.01865	0.92323
				687	1.0179	0.92304
				686	1.01677	0.92274
				685	1.01594	0.92261
				684	1.01481	0.92233
				683	1.01367	0.9221
				682	1.01244	0.92201
				681	1.01098	0.92175
				680	1.00981	0.92151
				679	1.00868	0.92163
				678	1.00745	0.92122
				677	1.0066	0.92126
				676	1.00555	0.92102
				675	1.00437	0.92075
				674	1.00315	0.92041
				673	1.0028	0.92066
				672	1.00151	0.92025
				671	1.00036	0.92014
				670	0.99939	0.92005
				669	0.99827	0.91977
				668	0.99731	0.91951
				667	0.9962	0.91932
				666	0.99515	0.91928
				665	0.994	0.91884
				664	0.99291	0.91878
				663	0.99195	0.91863
				662	0.9911	0.91832
				661	0.98991	0.91829
				660	0.98886	0.91817
				659	0.98774	0.91773
				658	0.98694	0.91749
				657	0.98578	0.91749
				656	0.98485	0.9172
				655	0.98383	0.91722
				654	0.98271	0.91693
				653	0.98171	0.91658
				652	0.98059	0.91632
				651	0.97937	0.91618
				650	0.97831	0.91596
				649	0.97728	0.91568
				648	0.97627	0.91559
				647	0.97509	0.91531
				646	0.9741	0.91527
				645	0.97282	0.91487
				644	0.97178	0.91455
				643	0.97087	0.91443
				642	0.9697	0.91416
				641	0.96882	0.91387
				640	0.96775	0.91385
				639	0.96647	0.91344
				638	0.9655	0.91309
				637	0.96467	0.91305
				636	0.96347	0.91276
				635	0.96244	0.91256
				634	0.96123	0.91228
				633	0.96039	0.91206
				632	0.95931	0.91168
				631	0.95845	0.91163
				630	0.95727	0.91126
				629	0.95631	0.91092
				628	0.95528	0.9109
				627	0.95433	0.91046
				626	0.95343	0.91011
				625	0.95244	0.91013
				624	0.95154	0.90986
				623	0.95065	0.90974
				622	0.9495	0.90932
				621	0.94857	0.90892
				620	0.94625	0.90795
				619	0.94527	0.90765
				618	0.9444	0.90748
				617	0.94372	0.90729
				616	0.94276	0.90688
				615	0.94201	0.90676
				614	0.94092	0.90644
				613	0.93998	0.90607
				612	0.93918	0.90583
				611	0.93853	0.90549
				610	0.93789	0.90531
				609	0.93718	0.90503
				608	0.93626	0.90471
				607	0.93555	0.90432
				606	0.93498	0.9043
				605	0.93417	0.90391
				604	0.93326	0.90362
				603	0.93262	0.90323
				602	0.93199	0.90315
				601	0.93134	0.9028
				600	0.93058	0.90246
				599	0.92987	0.90216
				598	0.92935	0.90195
				597	0.92861	0.90164
				596	0.92799	0.90123
				595	0.92728	0.90085
				594	0.92661	0.90085
				593	0.92596	0.90038
				592	0.92582	0.90023
				591	0.92515	0.89986
				590	0.92448	0.89962
				589	0.92382	0.89921
				588	0.92329	0.89868
				587	0.9229	0.89859
				586	0.92231	0.89819
				585	0.9218	0.89791
				584	0.92137	0.89769
				583	0.921	0.89725
				582	0.92059	0.8968
				581	0.91996	0.89637
				580	0.91976	0.89634
				579	0.91927	0.89574
				578	0.91877	0.89537
				577	0.91831	0.89525
				576	0.91802	0.89494
				575	0.91771	0.8944
				574	0.91747	0.89398
				573	0.9171	0.89358
				572	0.91673	0.89318
				571	0.91646	0.89289
				570	0.91608	0.89239
				569	0.91578	0.89192
				568	0.91548	0.89151
				567	0.91509	0.89131
				566	0.91466	0.89083
				565	0.91455	0.89045
				564	0.91418	0.88966
				563	0.91395	0.88932
				562	0.91365	0.88892
				561	0.91343	0.88848
				560	0.91316	0.88795
				559	0.91302	0.88727
				558	0.91274	0.88677
				557	0.91244	0.88622
				556	0.91233	0.88581
				555	0.91188	0.88495
				554	0.91174	0.88454
				553	0.91143	0.88399
				552	0.9114	0.88342
				551	0.9111	0.88275
				550	0.91092	0.88198
				549	0.91048	0.88123
				548	0.91045	0.88052
				547	0.9102	0.8796
				546	0.91022	0.8788
				545	0.90972	0.87798
				544	0.90981	0.87718
				543	0.90976	0.87623
				542	0.90957	0.87529
				541	0.90931	0.87407
				540	0.90918	0.8731
				539	0.90897	0.87201
				538	0.90885	0.87074
				537	0.90857	0.86955
				536	0.90846	0.86829
				535	0.9083	0.86724
				534	0.90795	0.86555
				533	0.90786	0.86433
				532	0.90768	0.86268
				531	0.90748	0.86114
				530	0.90736	0.85967
				529	0.90727	0.8579
				528	0.90724	0.85625
				527	0.90688	0.85445
				526	0.90664	0.85258
				525	0.90635	0.8506
				524	0.90615	0.84872
				523	0.90617	0.84651
				522	0.90562	0.84436
				521	0.90553	0.84224
				520	0.90533	0.83976
				519	0.90522	0.83737
				518	0.90483	0.83502
				517	0.90494	0.83256
				516	0.90466	0.82994
				515	0.90447	0.82742
				514	0.90441	0.82511
				513	0.90431	0.82225
				512	0.90392	0.81929
				511	0.90366	0.81676
				510	0.90357	0.8121
				509	0.90324	0.80907
				508	0.9032	0.80645
				507	0.90284	0.80351
				506	0.90257	0.80077
				505	0.90243	0.7977
				504	0.90211	0.79521
				503	0.9019	0.79225
				502	0.90165	0.78956
				501	0.90132	0.78658
				500	0.90125	0.78398
				499	0.9008	0.78105
				498	0.9008	0.77864
				497	0.90075	0.77621
				496	0.9004	0.77362
				495	0.89997	0.77097
				494	0.89983	0.76883
				493	0.89952	0.76646
				492	0.89919	0.76452
				491	0.89883	0.76233
				490	0.8986	0.76047
				489	0.89834	0.75839
				488	0.89797	0.75647
				487	0.89788	0.75494
				486	0.89759	0.75333
				485	0.89725	0.75158
				484	0.89681	0.75005
				483	0.89663	0.74873
				482	0.89646	0.74746
				481	0.89596	0.74615
				480	0.89554	0.74499
				479	0.89559	0.74393
				478	0.89513	0.74282
				477	0.89504	0.74192
				476	0.8945	0.74072
				475	0.89417	0.73984
				474	0.89398	0.73885
				473	0.89376	0.73785
				472	0.89331	0.737
				471	0.89298	0.73632
				470	0.89269	0.7355
				469	0.89224	0.73456
				468	0.89187	0.73388
				467	0.89166	0.73302
				466	0.8913	0.73246
				465	0.89096	0.73187
				464	0.89063	0.731
				463	0.89022	0.73041
				462	0.88989	0.72952
				461	0.88959	0.72891
				460	0.88906	0.72804
				459	0.88856	0.72738
				458	0.88843	0.727
				457	0.88803	0.726
				456	0.8875	0.72522
				455	0.88699	0.72471
				454	0.88677	0.7241
				453	0.88633	0.72347
				452	0.88605	0.72273
				451	0.88586	0.72213
				450	0.88361	0.717
				449	0.88306	0.71639
				448	0.88272	0.7157
				447	0.88197	0.71481
				446	0.88144	0.71394
				445	0.88085	0.71311
				444	0.88027	0.71211
				443	0.87983	0.71141
				442	0.87906	0.71052
				441	0.87858	0.70987
				440	0.87799	0.70871
				439	0.87736	0.708
				438	0.87646	0.70702
				437	0.87582	0.70599
				436	0.87519	0.70506
				435	0.87453	0.70425
				434	0.87399	0.70329
				433	0.87324	0.70223
				432	0.87267	0.70174
				431	0.87188	0.70054
				430	0.87116	0.69949
				429	0.87042	0.69874
				428	0.86961	0.69759
				427	0.86878	0.69678
				426	0.86791	0.69556
				425	0.86688	0.69427
				424	0.86606	0.6933
				423	0.86508	0.69207
				422	0.86402	0.69083
				421	0.86301	0.69
				420	0.86197	0.68868
				419	0.86148	0.6878
				418	0.86041	0.68671
				417	0.85944	0.68573
				416	0.85825	0.68444
				415	0.8574	0.68323
				414	0.85622	0.68212
				413	0.85504	0.68103
				412	0.85386	0.67982
				411	0.85285	0.67832
				410	0.84749	0.67205
				409	0.84643	0.67101
				408	0.84508	0.66973
				407	0.84385	0.66831
				406	0.84281	0.66704
				405	0.8413	0.66581
				404	0.83987	0.66415
				403	0.83861	0.66276
				402	0.83724	0.66137
				401	0.83574	0.66022
				400	0.83409	0.659
				399	0.83278	0.65738
				398	0.83124	0.65612
				397	0.82974	0.65447
				396	0.82818	0.65291
				395	0.82664	0.65139
				394	0.82514	0.64997
				393	0.82363	0.64827
				392	0.82212	0.64665
				391	0.82006	0.64482
				390	0.81832	0.6432
				389	0.81672	0.6419
				388	0.81509	0.63994
				387	0.81366	0.63831
				386	0.81161	0.63642
				385	0.80974	0.6349
				384	0.80817	0.63305
				383	0.80603	0.63111
				382	0.80397	0.62922
				381	0.80227	0.62729
				380	0.80014	0.62559
				379	0.799	0.6238
				378	0.79649	0.622
				377	0.79456	0.61991
				376	0.79218	0.61776
				375	0.79036	0.61594
				374	0.78783	0.61358
				373	0.78616	0.61182
				372	0.78397	0.60951
				371	0.78194	0.60751
				370	0.773	0.59954
				369	0.77111	0.59717
				368	0.76857	0.59539
				367	0.76673	0.59308
				366	0.76396	0.5908
				365	0.76187	0.58797
				364	0.75951	0.58588
				363	0.75746	0.58422
				362	0.75453	0.58153
				361	0.75292	0.5793
				360	0.75071	0.57705
				359	0.74774	0.57453
				358	0.74469	0.57195
				357	0.74225	0.56972
				356	0.74047	0.5681
				355	0.73758	0.56494
				354	0.73489	0.56344
				353	0.73336	0.56114
				352	0.72983	0.55892
				351	0.72751	0.55594
				350	0.72504	0.55451
				349	0.72211	0.55128
				348	0.71905	0.54934
				347	0.71649	0.54721
				346	0.71314	0.54456
				345	0.71159	0.54268
				344	0.70802	0.53995
				343	0.70602	0.53776
				342	0.70289	0.53575
				341	0.6998	0.53327
				340	0.68717	0.52018
				339	0.68395	0.51754
				338	0.68098	0.51528
				337	0.67767	0.51288
				336	0.6747	0.51026
				335	0.67129	0.50842
				334	0.66811	0.50567
				333	0.66457	0.5022
				332	0.6612	0.49953
				331	0.65744	0.49665
				330	0.65462	0.49456
				329	0.65113	0.49138
				328	0.64705	0.48815
				327	0.64403	0.48547
				326	0.63996	0.48241
				325	0.63682	0.47952
				324	0.6333	0.47652
				323	0.62973	0.47306
				322	0.62561	0.46979
				321	0.62194	0.46668
				320	0.6189	0.46409
				319	0.61475	0.46058
				318	0.6107	0.45748
				317	0.60728	0.45446
				316	0.60369	0.45109
				315	0.59988	0.44842
				314	0.59609	0.4452
				313	0.59247	0.44225
				312	0.58901	0.4389
				311	0.58561	0.43609
				310	0.58166	0.43262
				309	0.5783	0.42954
				308	0.57463	0.42656
				307	0.57077	0.42317
				306	0.56714	0.41981
				305	0.56387	0.41736
				304	0.56046	0.41416
				303	0.5564	0.41054
				302	0.55279	0.40759
				301	0.54932	0.4046
				300	0.54558	0.4012
				299	0.54177	0.39779
				298	0.53782	0.39448
				297	0.53339	0.39103
				296	0.52993	0.38701
				295	0.52543	0.38316
				294	0.52154	0.38016
				293	0.5166	0.37576
				292	0.5127	0.37201
				291	0.50821	0.36845
				290	0.50372	0.365
				289	0.49907	0.36131
				288	0.49499	0.35848
				287	0.48957	0.35413
				286	0.48499	0.3498
				285	0.47979	0.34508
				284	0.47488	0.34039
				283	0.4697	0.33582
				282	0.46467	0.33043
				281	0.46032	0.32597
				280	0.45495	0.3211
				279	0.45017	0.31793
				278	0.44584	0.31404
				277	0.44114	0.31
				276	0.43609	0.30588
				275	0.43138	0.30065
				274	0.42583	0.29515
				273	0.42046	0.28907
				272	0.41553	0.2831
				271	0.40984	0.27679
				270	0.40469	0.2716
				269	0.39966	0.26658
				268	0.39417	0.26085
				267	0.38869	0.25491
				266	0.38336	0.2495
				265	0.37741	0.2428
				264	0.37131	0.23667
				263	0.3658	0.23026
				262	0.36068	0.22417
				261	0.35557	0.21815
				260	0.35062	0.21232
				259	0.34586	0.20725
				258	0.34115	0.20187
				257	0.33611	0.19673
				256	0.33077	0.19083
				255	0.32547	0.18513
				254	0.3204	0.17907
				253	0.31493	0.17267
				252	0.3092	0.16712
				251	0.30379	0.16129
				250	0.29752	0.15485
				249	0.29232	0.14972
				248	0.28651	0.14404
				247	0.28034	0.13831
				246	0.27363	0.13105
				245	0.2678	0.12535
				244	0.26043	0.11854
				243	0.25368	0.1128
				242	0.24719	0.10663
				241	0.23936	0.09985
				240	0.23265	0.0936
				239	0.22566	0.08705
				238	0.21756	0.07989
				237	0.20891	0.0728
				236	0.19996	0.06523
				235	0.19199	0.05891
				234	0.18127	0.0502
				233	0.17197	0.04248
				232	0.16073	0.03325
				231	0.15065	0.02588
				230	0.13925	0.01769
				229	0.12995	0.01153
				228	0.12047	0.00715
				227	0.11074	0.00317
				226	0.10366	0.00674
				225	0.09897	0.01592
				224	0.0997	0.03718
				223	0.10474	0.0687
				222	0.11178	0.10165
				221	0.10872	0.11125
				220	0.09277	0.09277
				219	0.07131	0.06556
				218	0.05432	0.04739
				217	0.0379	0.03294
				216	0.02187	0.0182
				215	0.00872	0.00781
				214	-0.0035	0.00287
				213	-0.01836	8.2e-05
				212	-0.03212	-4e-06
				211	-0.04315	0.00725
				210	-0.05357	0.02264
				209	-0.05677	0.04514
				208	-0.05896	0.07381
				207	-0.06014	0.10566
				206	-0.05686	0.13921
				205	-0.0487	0.173
				204	-0.0222	0.21287
				203	0.01574	0.2391
				202	0.08592	0.25445
				201	0.20105	0.27152
				200	0.2834	0.26881

## Sheet: Fig. 2j
Figure 2j										PXRD of ASP and Calcined samples
						2θ (degree)	Intensity (arb. units)	2θ (degree)	Intensity (arb. units)	2θ (degree)	Intensity (arb. units)	2θ (degree)	Intensity (arb. units)	2θ (degree)	Intensity (arb. units)	2θ (degree)	Intensity (arb. units)	2θ (degree)	Intensity (arb. units)
							DPC/RuPt-10-Calc		DPC/RuPt-10-ASP		Au (JCPDS- 00-004-0784)		RuO2 (JCPDS- 00-040-1290)		Ru (JCPDS- 00-006-0663)		PtO (JCPDS- 00-043-1100)		Pt (JCPDS- 00-004-0802)
						5.01436	11054.2	5.01436	10724.2	39.763	100	28.988	1	38.387	40	28.009	100	38.184	100
						5.03136	11183.1	5.03136	10850.8	46.243	53	33.536	20	42.152	35	35.05	77	44.392	52
						5.04836	11291.7	5.04836	10957.1	67.454	31	33.581	100	44.005	100	40.021	12	64.576	32
						5.06536	11377.7	5.06536	11041	81.286	33	41.457	29	58.323	25	40.547	6	77.547	36
						5.08236	11439.2	5.08236	11100.5	85.712	12	54.339	48	69.405	25	44.996	1	81.721	12
						5.09936	11474.7	5.09936	11134.2			55.985	34	78.388	25	54.245	39
						5.11636	11483.1	5.11636	11140.8			60.071	19	82.221	6	57.929	9
						5.13336	11463.4	5.13336	11119.7			70.478	7	84.703	25	59.437	6
						5.15036	11415.4	5.15036	11070.5			70.581	22	85.957	20	65.54	5
						5.16736	11339.2	5.16736	10993.4			70.606	48			65.91	3
						5.18436	11235.1	5.18436	10888.7			85.199	16			66.989	8
						5.20136	11104.1	5.20136	10757.4							69.54	7
						5.21836	10947.4	5.21836	10600.7							74.124	4
						5.23536	10766.6	5.23536	10420.3							77.57	1
						5.25236	10563.5	5.25236	10218.1							83.392	5
						5.26936	10340.3	5.26936	9996.13							86.433	1
						5.28636	10099.4	5.28636	9756.9							87.748	4
						5.30336	9843.28	5.30336	9502.9
						5.32036	9574.59	5.32036	9236.8
						5.33736	9296.04	5.33736	8961.27
						5.35436	9010.33	5.35436	8679.03
						5.37136	8720.12	5.37136	8392.72
						5.38836	8427.94	5.38836	8104.87
						5.40536	8136.24	5.40536	7817.9
						5.42236	7847.22	5.42236	7533.99
						5.43936	7562.92	5.43936	7255.15
						5.45636	7285.12	5.45636	6983.12
						5.47336	7015.32	5.47336	6719.37
						5.49036	6754.76	5.49036	6465.1
						5.50736	6504.42	5.50736	6221.23
						5.52436	6264.96	5.52436	5988.39
						5.54136	6036.8	5.54136	5766.95
						5.55836	5820.1	5.55836	5557.01
						5.57536	5614.77	5.57536	5358.44
						5.59236	5420.53	5.59236	5170.9
						5.60936	5236.89	5.60936	4993.86
						5.62636	5063.22	5.62636	4826.64
						5.64336	4898.78	5.64336	4668.44
						5.66036	4742.71	5.66036	4518.39
						5.67736	4594.14	5.67736	4375.55
						5.69436	4452.13	5.69436	4238.96
						5.71136	4315.77	5.71136	4107.7
						5.72836	4184.19	5.72836	3980.85
						5.74536	4056.57	5.74536	3857.57
						5.76236	3932.15	5.76236	3737.11
						5.77936	3810.29	5.77936	3618.81
						5.79636	3690.43	5.79636	3502.11
						5.81336	3572.14	5.81336	3386.57
						5.83036	3455.07	5.83036	3271.88
						5.84736	3339.02	5.84736	3157.84
						5.86436	3223.87	5.86436	3044.34
						5.88136	3109.61	5.88136	2931.4
						5.89836	2996.3	5.89836	2819.12
						5.91536	2884.08	5.91536	2707.66
						5.93236	2773.16	5.93236	2597.26
						5.94936	2663.77	5.94936	2488.18
						5.96636	2556.18	5.96636	2380.74
						5.98336	2450.67	5.98336	2275.25
						6.00036	2347.51	6.00036	2172.01
						6.01736	2246.95	6.01736	2071.32
						6.03436	2149.23	6.03436	1973.43
						6.05136	2054.53	6.05136	1878.55
						6.06836	1963	6.06836	1786.87
						6.08536	1874.72	6.08536	1698.5
						6.10236	1789.74	6.10236	1613.49
						6.11936	1708.04	6.11936	1531.86
						6.13636	1629.58	6.13636	1453.55
						6.15336	1554.24	6.15336	1378.48
						6.17036	1481.88	6.17036	1306.49
						6.18736	1412.33	6.18736	1237.42
						6.20436	1345.38	6.20436	1171.07
						6.22136	1280.83	6.22136	1107.2
						6.23836	1218.45	6.23836	1045.6
						6.25536	1158.04	6.25536	986.033
						6.27236	1099.38	6.27236	928.283
						6.28936	1042.31	6.28936	872.15
						6.30636	986.656	6.30636	817.457
						6.32336	932.297	6.32336	764.057
						6.34036	879.14	6.34036	711.839
						6.35736	827.127	6.35736	660.724
						6.37436	776.236	6.37436	610.674
						6.39136	726.481	6.39136	561.685
						6.40836	677.905	6.40836	513.787
						6.42536	630.583	6.42536	467.041
						6.44236	584.608	6.44236	421.535
						6.45936	540.094	6.45936	377.373
						6.47636	497.163	6.47636	334.678
						6.49336	455.942	6.49336	293.578
						6.51036	416.557	6.51036	254.202
						6.52736	379.123	6.52736	216.673
						6.54436	343.741	6.54436	181.106
						6.56136	310.495	6.56136	147.594
						6.57836	279.441	6.57836	116.214
						6.59536	250.612	6.59536	87.0143
						6.61236	224.012	6.61236	60.0191
						6.62936	199.612	6.62936	35.2224
						6.64636	177.36	6.64636	12.5903
						6.66336	157.171	6.66336	-7.93893
						6.68036	138.938	6.68036	-26.4527
						6.69736	122.531	6.69736	-43.0614
						6.71436	107.803	6.71436	-57.8948
						6.73136	94.5953	6.73136	-71.0981
						6.74836	82.7385	6.74836	-82.8271
						6.76536	72.0619	6.76536	-93.2437
						6.78236	62.3964	6.78236	-102.511
						6.79936	53.5796	6.79936	-110.79
						6.81636	45.4599	6.81636	-118.233
						6.83336	37.9003	6.83336	-124.982
						6.85036	30.7811	6.85036	-131.165
						6.86736	24.0025	6.86736	-136.893
						6.88436	17.4853	6.88436	-142.26
						6.90136	11.1718	6.90136	-147.341
						6.91836	5.02512	6.91836	-152.192
						6.93536	-0.97201	6.93536	-156.85
						6.95236	-6.81903	6.95236	-161.336
						6.96936	-12.5002	6.96936	-165.657
						6.98636	-17.9874	6.98636	-169.806
						7.00336	-23.2438	7.00336	-173.768
						7.02036	-28.2268	7.02036	-177.518
						7.03736	-32.8922	7.03736	-181.031
						7.05436	-37.197	7.05436	-184.278
						7.07136	-41.1026	7.07136	-187.233
						7.08836	-44.578	7.08836	-189.875
						7.10536	-47.6012	7.10536	-192.188
						7.12236	-50.1618	7.12236	-194.163
						7.13936	-52.2613	7.13936	-195.801
						7.15636	-53.9142	7.15636	-197.112
						7.17336	-55.1471	7.17336	-198.115
						7.19036	-55.9986	7.19036	-198.837
						7.20736	-56.5174	7.20736	-199.313
						7.22436	-56.7611	7.22436	-199.586
						7.24136	-56.7934	7.24136	-199.701
						7.25836	-56.6822	7.25836	-199.708
						7.27536	-56.4967	7.27536	-199.656
						7.29236	-56.3051	7.29236	-199.595
						7.30936	-56.1719	7.30936	-199.568
						7.32636	-56.1555	7.32636	-199.617
						7.34336	-56.3062	7.34336	-199.776
						7.36036	-56.6649	7.36036	-200.071
						7.37736	-57.2611	7.37736	-200.52
						7.39436	-58.113	7.39436	-201.131
						7.41136	-59.2265	7.41136	-201.904
						7.42836	-60.5959	7.42836	-202.831
						7.44536	-62.2043	7.44536	-203.894
						7.46236	-64.0247	7.46236	-205.071
						7.47936	-66.0219	7.47936	-206.331
						7.49636	-68.1539	7.49636	-207.642
						7.51336	-70.3738	7.51336	-208.968
						7.53036	-72.6323	7.53036	-210.275
						7.54736	-74.8799	7.54736	-211.526
						7.56436	-77.0684	7.56436	-212.691
						7.58136	-79.1536	7.58136	-213.742
						7.59836	-81.0965	7.59836	-214.657
						7.61536	-82.865	7.61536	-215.422
						7.63236	-84.4349	7.63236	-216.026
						7.64936	-85.7907	7.64936	-216.47
						7.66636	-86.9255	7.66636	-216.76
						7.68336	-87.8417	7.68336	-216.908
						7.70036	-88.5496	7.70036	-216.933
						7.71736	-89.0673	7.71736	-216.859
						7.73436	-89.419	7.73436	-216.713
						7.75136	-89.6339	7.75136	-216.526
						7.76836	-89.7446	7.76836	-216.327
						7.78536	-89.7855	7.78536	-216.146
						7.80236	-89.7906	7.80236	-216.011
						7.81936	-89.7925	7.81936	-215.947
						7.83636	-89.8204	7.83636	-215.971
						7.85336	-89.8991	7.85336	-216.097
						7.87036	-90.0476	7.87036	-216.331
						7.88736	-90.2783	7.88736	-216.675
						7.90436	-90.5968	7.90436	-217.12
						7.92136	-91.0016	7.92136	-217.653
						7.93836	-91.4842	7.93836	-218.253
						7.95536	-92.0297	7.95536	-218.897
						7.97236	-92.6178	7.97236	-219.553
						7.98936	-93.2235	7.98936	-220.192
						8.00636	-93.819	8.00636	-220.778
						8.02336	-94.3744	8.02336	-221.278
						8.04036	-94.8599	8.04036	-221.661
						8.05736	-95.2471	8.05736	-221.898
						8.07436	-95.5103	8.07436	-221.966
						8.09136	-95.6283	8.09136	-221.846
						8.10836	-95.5851	8.10836	-221.526
						8.12536	-95.3713	8.12536	-221.002
						8.14236	-94.9847	8.14236	-220.279
						8.15936	-94.4305	8.15936	-219.367
						8.17636	-93.7216	8.17636	-218.286
						8.19336	-92.8782	8.19336	-217.061
						8.21036	-91.9273	8.21036	-215.726
						8.22736	-90.9021	8.22736	-214.317
						8.24436	-89.8403	8.24436	-212.875
						8.26136	-88.7834	8.26136	-211.445
						8.27836	-87.775	8.27836	-210.069
						8.29536	-86.859	8.29536	-208.79
						8.31236	-86.0784	8.31236	-207.65
						8.32936	-85.4735	8.32936	-206.684
						8.34636	-85.0803	8.34636	-205.924
						8.36336	-84.9294	8.36336	-205.394
						8.38036	-85.0448	8.38036	-205.11
						8.39736	-85.4428	8.39736	-205.082
						8.41436	-86.1316	8.41436	-205.31
						8.43136	-87.1109	8.43136	-205.785
						8.44836	-88.3717	8.44836	-206.493
						8.46536	-89.8968	8.46536	-207.408
						8.48236	-91.6613	8.48236	-208.501
						8.49936	-93.6333	8.49936	-209.735
						8.51636	-95.7751	8.51636	-211.071
						8.53336	-98.0445	8.53336	-212.466
						8.55036	-100.396	8.55036	-213.874
						8.56736	-102.782	8.56736	-215.253
						8.58436	-105.155	8.58436	-216.559
						8.60136	-107.469	8.60136	-217.754
						8.61836	-109.68	8.61836	-218.801
						8.63536	-111.749	8.63536	-219.673
						8.65236	-113.64	8.65236	-220.344
						8.66936	-115.325	8.66936	-220.8
						8.68636	-116.781	8.68636	-221.031
						8.70336	-117.992	8.70336	-221.035
						8.72036	-118.951	8.72036	-220.817
						8.73736	-119.656	8.73736	-220.388
						8.75436	-120.113	8.75436	-219.766
						8.77136	-120.332	8.77136	-218.974
						8.78836	-120.331	8.78836	-218.037
						8.80536	-120.132	8.80536	-216.985
						8.82236	-119.758	8.82236	-215.847
						8.83936	-119.239	8.83936	-214.655
						8.85636	-118.601	8.85636	-213.438
						8.87336	-117.875	8.87336	-212.224
						8.89036	-117.089	8.89036	-211.038
						8.90736	-116.269	8.90736	-209.9
						8.92436	-115.44	8.92436	-208.827
						8.94136	-114.622	8.94136	-207.83
						8.95836	-113.832	8.95836	-206.916
						8.97536	-113.085	8.97536	-206.087
						8.99236	-112.39	8.99236	-205.338
						9.00936	-111.752	9.00936	-204.662
						9.02636	-111.173	9.02636	-204.047
						9.04336	-110.652	9.04336	-203.478
						9.06036	-110.183	9.06036	-202.94
						9.07736	-109.76	9.07736	-202.412
						9.09436	-109.374	9.09436	-201.878
						9.11136	-109.016	9.11136	-201.317
						9.12836	-108.675	9.12836	-200.715
						9.14536	-108.341	9.14536	-200.055
						9.16236	-108.006	9.16236	-199.326
						9.17936	-107.661	9.17936	-198.519
						9.19636	-107.301	9.19636	-197.63
						9.21336	-106.921	9.21336	-196.656
						9.23036	-106.519	9.23036	-195.601
						9.24736	-106.096	9.24736	-194.469
						9.26436	-105.653	9.26436	-193.271
						9.28136	-105.196	9.28136	-192.019
						9.29836	-104.728	9.29836	-190.726
						9.31536	-104.259	9.31536	-189.409
						9.33236	-103.794	9.33236	-188.085
						9.34936	-103.343	9.34936	-186.769
						9.36636	-102.913	9.36636	-185.479
						9.38336	-102.513	9.38336	-184.23
						9.40036	-102.148	9.40036	-183.033
						9.41736	-101.824	9.41736	-181.9
						9.43436	-101.546	9.43436	-180.839
						9.45136	-101.314	9.45136	-179.854
						9.46836	-101.129	9.46836	-178.947
						9.48536	-100.989	9.48536	-178.117
						9.50236	-100.891	9.50236	-177.358
						9.51936	-100.829	9.51936	-176.664
						9.53636	-100.796	9.53636	-176.025
						9.55336	-100.785	9.55336	-175.429
						9.57036	-100.787	9.57036	-174.865
						9.58736	-100.791	9.58736	-174.318
						9.60436	-100.789	9.60436	-173.776
						9.62136	-100.772	9.62136	-173.225
						9.63836	-100.732	9.63836	-172.655
						9.65536	-100.659	9.65536	-172.055
						9.67236	-100.549	9.67236	-171.416
						9.68936	-100.395	9.68936	-170.735
						9.70636	-100.195	9.70636	-170.006
						9.72336	-99.9455	9.72336	-169.23
						9.74036	-99.6466	9.74036	-168.408
						9.75736	-99.2986	9.75736	-167.545
						9.77436	-98.9032	9.77436	-166.645
						9.79136	-98.4631	9.79136	-165.719
						9.80836	-97.9816	9.80836	-164.773
						9.82536	-97.4625	9.82536	-163.818
						9.84236	-96.9094	9.84236	-162.863
						9.85936	-96.3259	9.85936	-161.919
						9.87636	-95.7148	9.87636	-160.992
						9.89336	-95.0785	9.89336	-160.091
						9.91036	-94.4183	9.91036	-159.22
						9.92736	-93.7343	9.92736	-158.383
						9.94436	-93.0256	9.94436	-157.579
						9.96136	-92.2903	9.96136	-156.808
						9.97836	-91.5253	9.97836	-156.064
						9.99536	-90.7265	9.99536	-155.34
						10.0124	-89.8893	10.0124	-154.627
						10.0294	-89.0084	10.0294	-153.915
						10.0464	-88.0786	10.0464	-153.189
						10.0634	-87.0944	10.0634	-152.435
						10.0804	-86.0509	10.0804	-151.64
						10.0974	-84.9441	10.0974	-150.788
						10.1144	-83.7704	10.1144	-149.865
						10.1314	-82.5279	10.1314	-148.857
						10.1484	-81.2157	10.1484	-147.752
						10.1654	-79.8345	10.1654	-146.541
						10.1824	-78.3864	10.1824	-145.214
						10.1994	-76.875	10.1994	-143.767
						10.2164	-75.3051	10.2164	-142.197
						10.2334	-73.6829	10.2334	-140.503
						10.2504	-72.0154	10.2504	-138.688
						10.2674	-70.3102	10.2674	-136.757
						10.2844	-68.5752	10.2844	-134.719
						10.3014	-66.8183	10.3014	-132.582
						10.3184	-65.0472	10.3184	-130.357
						10.3354	-63.2685	10.3354	-128.058
						10.3524	-61.4879	10.3524	-125.697
						10.3694	-59.71	10.3694	-123.289
						10.3864	-57.9374	10.3864	-120.847
						10.4034	-56.1713	10.4034	-118.383
						10.4204	-54.4111	10.4204	-115.911
						10.4374	-52.6544	10.4374	-113.441
						10.4544	-50.8971	10.4544	-110.982
						10.4714	-49.1338	10.4714	-108.542
						10.4884	-47.3579	10.4884	-106.127
						10.5054	-45.5618	10.5054	-103.74
						10.5224	-43.7375	10.5224	-101.385
						10.5394	-41.8772	10.5394	-99.06
						10.5564	-39.9733	10.5564	-96.7654
						10.5734	-38.0192	10.5734	-94.4984
						10.5904	-36.0098	10.5904	-92.2558
						10.6074	-33.9416	10.6074	-90.0336
						10.6244	-31.8134	10.6244	-87.8276
						10.6414	-29.6264	10.6414	-85.6336
						10.6584	-27.3845	10.6584	-83.4476
						10.6754	-25.0941	10.6754	-81.2664
						10.6924	-22.7647	10.6924	-79.0874
						10.7094	-20.4083	10.7094	-76.9091
						10.7264	-18.0393	10.7264	-74.7313
						10.7434	-15.6743	10.7434	-72.5547
						10.7604	-13.3315	10.7604	-70.3813
						10.7774	-11.0305	10.7774	-68.2141
						10.7944	-8.79162	10.7944	-66.0571
						10.8114	-6.63505	10.8114	-63.9151
						10.8284	-4.58069	10.8284	-61.7935
						10.8454	-2.64727	10.8454	-59.6981
						10.8624	-0.85184	10.8624	-57.6346
						10.8794	0.79078	10.8794	-55.6088
						10.8964	2.26844	10.8964	-53.626
						10.9134	3.57209	10.9134	-51.6909
						10.9304	4.69602	10.9304	-49.8075
						10.9474	5.63809	10.9474	-47.979
						10.9644	6.39974	10.9644	-46.2074
						10.9814	6.98597	10.9814	-44.4939
						10.9984	7.40514	10.9984	-42.8388
						11.0154	7.66872	11.0154	-41.2414
						11.0324	7.79085	11.0324	-39.7003
						11.0494	7.78795	11.0494	-38.2134
						11.0664	7.67811	11.0664	-36.7784
						11.0834	7.48054	11.0834	-35.3926
						11.1004	7.21497	11.1004	-34.0536
						11.1174	6.90104	11.1174	-32.7591
						11.1344	6.55767	11.1344	-31.5072
						11.1514	6.20255	11.1514	-30.2968
						11.1684	5.85165	11.1684	-29.1275
						11.1854	5.51879	11.1854	-27.9999
						11.2024	5.21532	11.2024	-26.9153
						11.2194	4.94989	11.2194	-25.8762
						11.2364	4.72837	11.2364	-24.8856
						11.2534	4.55383	11.2534	-23.9476
						11.2704	4.42662	11.2704	-23.0667
						11.2874	4.34459	11.2874	-22.2477
						11.3044	4.30339	11.3044	-21.4955
						11.3214	4.29679	11.3214	-20.8148
						11.3384	4.31717	11.3384	-20.2102
						11.3554	4.35589	11.3554	-19.6851
						11.3724	4.40387	11.3724	-19.2423
						11.3894	4.45197	11.3894	-18.8831
						11.4064	4.49151	11.4064	-18.6076
						11.4234	4.51468	11.4234	-18.4142
						11.4404	4.51486	11.4404	-18.2999
						11.4574	4.48697	11.4574	-18.2597
						11.4744	4.42763	11.4744	-18.2873
						11.4914	4.33533	11.4914	-18.3746
						11.5084	4.2104	11.5084	-18.5125
						11.5254	4.05502	11.5254	-18.6905
						11.5424	3.87304	11.5424	-18.8975
						11.5594	3.66976	11.5594	-19.1217
						11.5764	3.45165	11.5764	-19.3512
						11.5934	3.226	11.5934	-19.5745
						11.6104	3.00057	11.6104	-19.7805
						11.6274	2.78316	11.6274	-19.959
						11.6444	2.58126	11.6444	-20.101
						11.6614	2.40161	11.6614	-20.1993
						11.6784	2.2499	11.6784	-20.2481
						11.6954	2.13046	11.6954	-20.2439
						11.7124	2.04602	11.7124	-20.1847
						11.7294	1.99754	11.7294	-20.0711
						11.7464	1.98414	11.7464	-19.9052
						11.7634	2.00308	11.7634	-19.6914
						11.7804	2.04984	11.7804	-19.4355
						11.7974	2.11827	11.7974	-19.1449
						11.8144	2.20084	11.8144	-18.8281
						11.8314	2.2889	11.8314	-18.4944
						11.8484	2.37302	11.8484	-18.1537
						11.8654	2.44338	11.8654	-17.816
						11.8824	2.49015	11.8824	-17.4909
						11.8994	2.50389	11.8994	-17.1877
						11.9164	2.4759	11.9164	-16.9147
						11.9334	2.39862	11.9334	-16.6789
						11.9504	2.26588	11.9504	-16.4863
						11.9674	2.07321	11.9674	-16.3412
						11.9844	1.81794	11.9844	-16.2462
						12.0014	1.49941	12.0014	-16.2027
						12.0184	1.11891	12.0184	-16.21
						12.0354	0.67968	12.0354	-16.2664
						12.0524	0.1868	12.0524	-16.3688
						12.0694	-0.35306	12.0694	-16.5128
						12.0864	-0.93182	12.0864	-16.6935
						12.1034	-1.54037	12.1034	-16.9052
						12.1204	-2.16883	12.1204	-17.1421
						12.1374	-2.80699	12.1374	-17.398
						12.1544	-3.44463	12.1544	-17.6675
						12.1714	-4.07193	12.1714	-17.9452
						12.1884	-4.67978	12.1884	-18.2265
						12.2054	-5.26008	12.2054	-18.5079
						12.2224	-5.80604	12.2224	-18.7865
						12.2394	-6.31236	12.2394	-19.0604
						12.2564	-6.77537	12.2564	-19.3288
						12.2734	-7.19312	12.2734	-19.5917
						12.2904	-7.56534	12.2904	-19.8499
						12.3074	-7.89341	12.3074	-20.1047
						12.3244	-8.18022	12.3244	-20.358
						12.3414	-8.42996	12.3414	-20.6117
						12.3584	-8.64792	12.3584	-20.8678
						12.3754	-8.84017	12.3754	-21.1279
						12.3924	-9.01331	12.3924	-21.3933
						12.4094	-9.17412	12.4094	-21.6644
						12.4264	-9.32929	12.4264	-21.9408
						12.4434	-9.48508	12.4434	-22.2212
						12.4604	-9.64712	12.4604	-22.5032
						12.4774	-9.82015	12.4774	-22.7836
						12.4944	-10.0079	12.4944	-23.0579
						12.5114	-10.2127	12.5114	-23.3209
						12.5284	-10.4361	12.5284	-23.5669
						12.5454	-10.6779	12.5454	-23.7894
						12.5624	-10.9371	12.5624	-23.9821
						12.5794	-11.2114	12.5794	-24.1386
						12.5964	-11.4977	12.5964	-24.2528
						12.6134	-11.7922	12.6134	-24.3197
						12.6304	-12.0905	12.6304	-24.3351
						12.6474	-12.3882	12.6474	-24.2962
						12.6644	-12.6808	12.6644	-24.2019
						12.6814	-12.964	12.6814	-24.0527
						12.6984	-13.2342	12.6984	-23.8514
						12.7154	-13.4884	12.7154	-23.6024
						12.7324	-13.7245	12.7324	-23.3123
						12.7494	-13.9414	12.7494	-22.9898
						12.7664	-14.1391	12.7664	-22.6449
						12.7834	-14.3188	12.7834	-22.2896
						12.8004	-14.4824	12.8004	-21.9367
						12.8174	-14.6332	12.8174	-21.6002
						12.8344	-14.7749	12.8344	-21.2944
						12.8514	-14.912	12.8514	-21.0333
						12.8684	-15.0494	12.8684	-20.831
						12.8854	-15.1922	12.8854	-20.7001
						12.9024	-15.3452	12.9024	-20.6522
						12.9194	-15.5128	12.9194	-20.6969
						12.9364	-15.699	12.9364	-20.8417
						12.9534	-15.9067	12.9534	-21.0917
						12.9704	-16.138	12.9704	-21.449
						12.9874	-16.3934	12.9874	-21.9133
						13.0044	-16.6725	13.0044	-22.481
						13.0214	-16.9733	13.0214	-23.146
						13.0384	-17.2926	13.0384	-23.8991
						13.0554	-17.6258	13.0554	-24.7289
						13.0724	-17.9674	13.0724	-25.6216
						13.0894	-18.3106	13.0894	-26.5617
						13.1064	-18.6485	13.1064	-27.5322
						13.1234	-18.9731	13.1234	-28.5152
						13.1404	-19.2769	13.1404	-29.4925
						13.1574	-19.5523	13.1574	-30.4458
						13.1744	-19.7922	13.1744	-31.3576
						13.1914	-19.9905	13.1914	-32.2113
						13.2084	-20.1422	13.2084	-32.992
						13.2254	-20.2437	13.2254	-33.6866
						13.2424	-20.2929	13.2424	-34.2842
						13.2594	-20.2896	13.2594	-34.7766
						13.2764	-20.2354	13.2764	-35.158
						13.2934	-20.1337	13.2934	-35.4253
						13.3104	-19.9899	13.3104	-35.5783
						13.3274	-19.8109	13.3274	-35.619
						13.3444	-19.6054	13.3444	-35.552
						13.3614	-19.3832	13.3614	-35.3841
						13.3784	-19.1551	13.3784	-35.1236
						13.3954	-18.9328	13.3954	-34.7806
						13.4124	-18.728	13.4124	-34.3659
						13.4294	-18.5527	13.4294	-33.8912
						13.4464	-18.4182	13.4464	-33.3681
						13.4634	-18.335	13.4634	-32.8083
						13.4804	-18.3126	13.4804	-32.2229
						13.4974	-18.3588	13.4974	-31.6219
						13.5144	-18.4798	13.5144	-31.0145
						13.5314	-18.6797	13.5314	-30.4082
						13.5484	-18.9607	13.5484	-29.8092
						13.5654	-19.3226	13.5654	-29.2223
						13.5824	-19.763	13.5824	-28.6502
						13.5994	-20.2773	13.5994	-28.0947
						13.6164	-20.8591	13.6164	-27.5557
						13.6334	-21.4999	13.6334	-27.0322
						13.6504	-22.1897	13.6504	-26.5222
						13.6674	-22.9172	13.6674	-26.0229
						13.6844	-23.6702	13.6844	-25.5309
						13.7014	-24.4357	13.7014	-25.0429
						13.7184	-25.2007	13.7184	-24.5556
						13.7354	-25.9521	13.7354	-24.066
						13.7524	-26.6774	13.7524	-23.5716
						13.7694	-27.365	13.7694	-23.071
						13.7864	-28.0043	13.7864	-22.5633
						13.8034	-28.5862	13.8034	-22.0488
						13.8204	-29.1031	13.8204	-21.5289
						13.8374	-29.5494	13.8374	-21.0059
						13.8544	-29.9211	13.8544	-20.4832
						13.8714	-30.2162	13.8714	-19.9647
						13.8884	-30.4348	13.8884	-19.4552
						13.9054	-30.5784	13.9054	-18.96
						13.9224	-30.6506	13.9224	-18.4844
						13.9394	-30.6563	13.9394	-18.0338
						13.9564	-30.6018	13.9564	-17.6135
						13.9734	-30.4944	13.9734	-17.228
						13.9904	-30.3423	13.9904	-16.8814
						14.0074	-30.1542	14.0074	-16.5767
						14.0244	-29.939	14.0244	-16.3159
						14.0414	-29.7058	14.0414	-16.1
						14.0584	-29.4633	14.0584	-15.9286
						14.0754	-29.2198	14.0754	-15.8001
						14.0924	-28.9829	14.0924	-15.7119
						14.1094	-28.7596	14.1094	-15.6601
						14.1264	-28.5556	14.1264	-15.6401
						14.1434	-28.3757	14.1434	-15.6462
						14.1604	-28.2238	14.1604	-15.6724
						14.1774	-28.1023	14.1774	-15.7123
						14.1944	-28.0129	14.1944	-15.7593
						14.2114	-27.9558	14.2114	-15.8071
						14.2284	-27.9308	14.2284	-15.8497
						14.2454	-27.9362	14.2454	-15.8817
						14.2624	-27.9699	14.2624	-15.8986
						14.2794	-28.0291	14.2794	-15.8968
						14.2964	-28.1102	14.2964	-15.8737
						14.3134	-28.2096	14.3134	-15.828
						14.3304	-28.3231	14.3304	-15.7596
						14.3474	-28.4465	14.3474	-15.6694
						14.3644	-28.5752	14.3644	-15.5595
						14.3814	-28.7051	14.3814	-15.4329
						14.3984	-28.8317	14.3984	-15.2935
						14.4154	-28.9511	14.4154	-15.1459
						14.4324	-29.0592	14.4324	-14.9948
						14.4494	-29.1525	14.4494	-14.8455
						14.4664	-29.2273	14.4664	-14.703
						14.4834	-29.2806	14.4834	-14.5722
						14.5004	-29.3096	14.5004	-14.4572
						14.5174	-29.3115	14.5174	-14.3619
						14.5344	-29.2841	14.5344	-14.2891
						14.5514	-29.2253	14.5514	-14.2405
						14.5684	-29.1335	14.5684	-14.217
						14.5854	-29.0071	14.5854	-14.2183
						14.6024	-28.8451	14.6024	-14.2431
						14.6194	-28.6466	14.6194	-14.289
						14.6364	-28.4112	14.6364	-14.3526
						14.6534	-28.1388	14.6534	-14.4297
						14.6704	-27.8297	14.6704	-14.5155
						14.6874	-27.4845	14.6874	-14.6048
						14.7044	-27.1045	14.7044	-14.6919
						14.7214	-26.6913	14.7214	-14.7714
						14.7384	-26.2468	14.7384	-14.8378
						14.7554	-25.7738	14.7554	-14.8861
						14.7724	-25.2753	14.7724	-14.9118
						14.7894	-24.7547	14.7894	-14.9112
						14.8064	-24.216	14.8064	-14.8814
						14.8234	-23.6637	14.8234	-14.8207
						14.8404	-23.1024	14.8404	-14.728
						14.8574	-22.5372	14.8574	-14.6038
						14.8744	-21.9733	14.8744	-14.4492
						14.8914	-21.4161	14.8914	-14.2666
						14.9084	-20.8711	14.9084	-14.0591
						14.9254	-20.3436	14.9254	-13.8307
						14.9424	-19.8389	14.9424	-13.5859
						14.9594	-19.3621	14.9594	-13.3298
						14.9764	-18.9177	14.9764	-13.0675
						14.9934	-18.5101	14.9934	-12.8045
						15.0104	-18.143	15.0104	-12.5459
						15.0274	-17.8196	15.0274	-12.2968
						15.0444	-17.5423	15.0444	-12.0616
						15.0614	-17.313	15.0614	-11.8442
						15.0784	-17.1327	15.0784	-11.6479
						15.0954	-17.0019	15.0954	-11.4749
						15.1124	-16.92	15.1124	-11.3271
						15.1294	-16.886	15.1294	-11.205
						15.1464	-16.898	15.1464	-11.1086
						15.1634	-16.9535	15.1634	-11.0371
						15.1804	-17.0491	15.1804	-10.9889
						15.1974	-17.1813	15.1974	-10.9619
						15.2144	-17.3456	15.2144	-10.9534
						15.2314	-17.5373	15.2314	-10.9605
						15.2484	-17.7513	15.2484	-10.98
						15.2654	-17.9821	15.2654	-11.0085
						15.2824	-18.224	15.2824	-11.043
						15.2994	-18.4709	15.2994	-11.0802
						15.3164	-18.717	15.3164	-11.1176
						15.3334	-18.956	15.3334	-11.1526
						15.3504	-19.182	15.3504	-11.1834
						15.3674	-19.3888	15.3674	-11.2084
						15.3844	-19.5707	15.3844	-11.2266
						15.4014	-19.722	15.4014	-11.2375
						15.4184	-19.8372	15.4184	-11.2408
						15.4354	-19.9112	15.4354	-11.237
						15.4524	-19.9395	15.4524	-11.2266
						15.4694	-19.9175	15.4694	-11.2104
						15.4864	-19.8418	15.4864	-11.1893
						15.5034	-19.7089	15.5034	-11.1642
						15.5204	-19.5165	15.5204	-11.1362
						15.5374	-19.2626	15.5374	-11.1059
						15.5544	-18.9462	15.5544	-11.0738
						15.5714	-18.5671	15.5714	-11.0403
						15.5884	-18.1258	15.5884	-11.0052
						15.6054	-17.6238	15.6054	-10.968
						15.6224	-17.0634	15.6224	-10.928
						15.6394	-16.4481	15.6394	-10.8838
						15.6564	-15.782	15.6564	-10.834
						15.6734	-15.0702	15.6734	-10.7767
						15.6904	-14.3186	15.6904	-10.7098
						15.7074	-13.5338	15.7074	-10.6312
						15.7244	-12.7231	15.7244	-10.5386
						15.7414	-11.8943	15.7414	-10.4297
						15.7584	-11.0555	15.7584	-10.3025
						15.7754	-10.2152	15.7754	-10.155
						15.7924	-9.38175	15.7924	-9.98577
						15.8094	-8.56343	15.8094	-9.79341
						15.8264	-7.76821	15.8264	-9.57716
						15.8434	-7.00353	15.8434	-9.33665
						15.8604	-6.27611	15.8604	-9.07203
						15.8774	-5.59183	15.8774	-8.78392
						15.8944	-4.95549	15.8944	-8.47345
						15.9114	-4.37075	15.9114	-8.14218
						15.9284	-3.84001	15.9284	-7.79211
						15.9454	-3.36432	15.9454	-7.4256
						15.9624	-2.94336	15.9624	-7.04529
						15.9794	-2.57542	15.9794	-6.65408
						15.9964	-2.25749	15.9964	-6.25498
						16.0134	-1.98532	16.0134	-5.85109
						16.0304	-1.75351	16.0304	-5.44551
						16.0474	-1.55573	16.0474	-5.04126
						16.0644	-1.38487	16.0644	-4.64122
						16.0814	-1.23327	16.0814	-4.24809
						16.0984	-1.09295	16.0984	-3.86434
						16.1154	-0.95586	16.1154	-3.49217
						16.1324	-0.81413	16.1324	-3.13351
						16.1494	-0.66033	16.1494	-2.79001
						16.1664	-0.48769	16.1664	-2.46306
						16.1834	-0.29033	16.1834	-2.15376
						16.2004	-0.06341	16.2004	-1.86298
						16.2174	0.19667	16.2174	-1.59138
						16.2344	0.49219	16.2344	-1.33944
						16.2514	0.82405	16.2514	-1.10748
						16.2684	1.19173	16.2684	-0.89569
						16.2854	1.59332	16.2854	-0.70415
						16.3024	2.02565	16.3024	-0.53287
						16.3194	2.48434	16.3194	-0.38176
						16.3364	2.96401	16.3364	-0.25067
						16.3534	3.45849	16.3534	-0.13939
						16.3704	3.96098	16.3704	-0.04758
						16.3874	4.4644	16.3874	0.02517
						16.4044	4.96154	16.4044	0.07942
						16.4214	5.44542	16.4214	0.11587
						16.4384	5.90944	16.4384	0.13542
						16.4554	6.3477	16.4554	0.13916
						16.4724	6.75517	16.4724	0.1284
						16.4894	7.12783	16.4894	0.10469
						16.5064	7.46287	16.5064	0.06981
						16.5234	7.75872	16.5234	0.02579
						16.5404	8.01512	16.5404	-0.02514
						16.5574	8.23307	16.5574	-0.08058
						16.5744	8.41482	16.5744	-0.13796
						16.5914	8.56373	16.5914	-0.19466
						16.6084	8.68412	16.6084	-0.24802
						16.6254	8.78108	16.6254	-0.29545
						16.6424	8.86027	16.6424	-0.33449
						16.6594	8.92768	16.6594	-0.3629
						16.6764	8.98938	16.6764	-0.37876
						16.6934	9.05127	16.6934	-0.38049
						16.7104	9.11885	16.7104	-0.36698
						16.7274	9.19699	16.7274	-0.33764
						16.7444	9.28977	16.7444	-0.29239
						16.7614	9.40029	16.7614	-0.23174
						16.7784	9.53057	16.7784	-0.15678
						16.7954	9.68152	16.7954	-0.06914
						16.8124	9.85284	16.8124	0.02903
						16.8294	10.0432	16.8294	0.1351
						16.8464	10.2501	16.8464	0.24612
						16.8634	10.4702	16.8634	0.35881
						16.8804	10.6995	16.8804	0.46979
						16.8974	10.9334	16.8974	0.57562
						16.9144	11.167	16.9144	0.67298
						16.9314	11.3954	16.9314	0.7588
						16.9484	11.6136	16.9484	0.83039
						16.9654	11.8176	16.9654	0.88556
						16.9824	12.0035	16.9824	0.92274
						16.9994	12.1686	16.9994	0.9411
						17.0164	12.3112	17.0164	0.94055
						17.0334	12.4307	17.0334	0.92187
						17.0504	12.5278	17.0504	0.88667
						17.0674	12.6043	17.0674	0.83737
						17.0844	12.6634	17.0844	0.7772
						17.1014	12.7095	17.1014	0.71009
						17.1184	12.7478	17.1184	0.64055
						17.1354	12.7845	17.1354	0.57358
						17.1524	12.8262	17.1524	0.51448
						17.1694	12.88	17.1694	0.46872
						17.1864	12.9528	17.1864	0.44171
						17.2034	13.0516	17.2034	0.43865
						17.2204	13.1826	17.2204	0.46435
						17.2374	13.351	17.2374	0.52303
						17.2544	13.5611	17.2544	0.61821
						17.2714	13.8159	17.2714	0.75249
						17.2884	14.1166	17.2884	0.92754
						17.3054	14.463	17.3054	1.14395
						17.3224	14.853	17.3224	1.40119
						17.3394	15.2827	17.3394	1.69764
						17.3564	15.7467	17.3564	2.03057
						17.3734	16.2378	17.3734	2.39624
						17.3904	16.7476	17.3904	2.78998
						17.4074	17.2663	17.4074	3.20632
						17.4244	17.7834	17.4244	3.63913
						17.4414	18.2879	17.4414	4.08186
						17.4584	18.7686	17.4584	4.52764
						17.4754	19.2145	17.4754	4.96957
						17.4924	19.6151	17.4924	5.40089
						17.5094	19.961	17.5094	5.81515
						17.5264	20.2441	17.5264	6.20646
						17.5434	20.4579	17.5434	6.56962
						17.5604	20.5978	17.5604	6.90028
						17.5774	20.6613	17.5774	7.19505
						17.5944	20.6483	17.5944	7.45161
						17.6114	20.5607	17.6114	7.66873
						17.6284	20.403	17.6284	7.84632
						17.6454	20.1819	17.6454	7.98539
						17.6624	19.9059	17.6624	8.08799
						17.6794	19.5857	17.6794	8.15717
						17.6964	19.2334	17.6964	8.19679
						17.7134	18.8622	17.7134	8.21147
						17.7304	18.4862	17.7304	8.20637
						17.7474	18.12	17.7474	8.18706
						17.7644	17.7781	17.7644	8.15934
						17.7814	17.4743	17.7814	8.12906
						17.7984	17.2219	17.7984	8.10198
						17.8154	17.0324	17.8154	8.08357
						17.8324	16.9162	17.8324	8.07893
						17.8494	16.8812	17.8494	8.09265
						17.8664	16.9333	17.8664	8.1287
						17.8834	17.076	17.8834	8.19041
						17.9004	17.3103	17.9004	8.28041
						17.9174	17.6345	17.9174	8.4006
						17.9344	18.0447	17.9344	8.55222
						17.9514	18.5343	17.9514	8.73584
						17.9684	19.0947	17.9684	8.95144
						17.9854	19.7156	17.9854	9.19849
						18.0024	20.3848	18.0024	9.47605
						18.0194	21.0892	18.0194	9.78282
						18.0364	21.8147	18.0364	10.1173
						18.0534	22.5469	18.0534	10.4778
						18.0704	23.2716	18.0704	10.8628
						18.0874	23.9749	18.0874	11.2704
						18.1044	24.6439	18.1044	11.6991
						18.1214	25.267	18.1214	12.1475
						18.1384	25.834	18.1384	12.6144
						18.1554	26.337	18.1554	13.0986
						18.1724	26.7696	18.1724	13.5992
						18.1894	27.1282	18.1894	14.1155
						18.2064	27.4111	18.2064	14.6466
						18.2234	27.619	18.2234	15.1921
						18.2404	27.7549	18.2404	15.751
						18.2574	27.824	18.2574	16.3228
						18.2744	27.8331	18.2744	16.9063
						18.2914	27.7912	18.2914	17.5004
						18.3084	27.7081	18.3084	18.1035
						18.3254	27.5949	18.3254	18.7138
						18.3424	27.4637	18.3424	19.329
						18.3594	27.3264	18.3594	19.9466
						18.3764	27.1952	18.3764	20.5634
						18.3934	27.082	18.3934	21.176
						18.4104	26.9979	18.4104	21.7807
						18.4274	26.9529	18.4274	22.3736
						18.4444	26.9559	18.4444	22.9504
						18.4614	27.0141	18.4614	23.5068
						18.4784	27.1334	18.4784	24.0388
						18.4954	27.3175	18.4954	24.5422
						18.5124	27.5686	18.5124	25.0132
						18.5294	27.8869	18.5294	25.4486
						18.5464	28.2708	18.5464	25.8454
						18.5634	28.7172	18.5634	26.2015
						18.5804	29.221	18.5804	26.5153
						18.5974	29.7762	18.5974	26.7863
						18.6144	30.3753	18.6144	27.0146
						18.6314	31.01	18.6314	27.2013
						18.6484	31.6712	18.6484	27.3484
						18.6654	32.3494	18.6654	27.4589
						18.6824	33.035	18.6824	27.5364
						18.6994	33.7185	18.6994	27.5855
						18.7164	34.3905	18.7164	27.6115
						18.7334	35.0424	18.7334	27.6199
						18.7504	35.6662	18.7504	27.6172
						18.7674	36.2549	18.7674	27.6099
						18.7844	36.8025	18.7844	27.6047
						18.8014	37.3043	18.8014	27.6083
						18.8184	37.7566	18.8184	27.6273
						18.8354	38.1573	18.8354	27.668
						18.8524	38.5052	18.8524	27.7362
						18.8694	38.8008	18.8694	27.8375
						18.8864	39.0455	18.8864	27.9764
						18.9034	39.2419	18.9034	28.1569
						18.9204	39.3938	18.9204	28.3821
						18.9374	39.5057	18.9374	28.6544
						18.9544	39.5829	18.9544	28.9752
						18.9714	39.6315	18.9714	29.3449
						18.9884	39.658	18.9884	29.7633
						19.0054	39.6691	19.0054	30.2291
						19.0224	39.6719	19.0224	30.7403
						19.0394	39.6733	19.0394	31.2941
						19.0564	39.6802	19.0564	31.8872
						19.0734	39.6993	19.0734	32.5155
						19.0904	39.7368	19.0904	33.1745
						19.1074	39.7984	19.1074	33.8593
						19.1244	39.8893	19.1244	34.5646
						19.1414	40.014	19.1414	35.2848
						19.1584	40.1763	19.1584	36.0142
						19.1754	40.3791	19.1754	36.7471
						19.1924	40.6245	19.1924	37.4777
						19.2094	40.9139	19.2094	38.2001
						19.2264	41.2479	19.2264	38.9087
						19.2434	41.6259	19.2434	39.5981
						19.2604	42.047	19.2604	40.2631
						19.2774	42.5093	19.2774	40.8986
						19.2944	43.0101	19.2944	41.5001
						19.3114	43.5464	19.3114	42.0634
						19.3284	44.1144	19.3284	42.5847
						19.3454	44.7099	19.3454	43.0609
						19.3624	45.3286	19.3624	43.4892
						19.3794	45.9656	19.3794	43.8675
						19.3964	46.6159	19.3964	44.1946
						19.4134	47.2747	19.4134	44.4698
						19.4304	47.9371	19.4304	44.6932
						19.4474	48.5983	19.4474	44.8657
						19.4644	49.254	19.4644	44.9891
						19.4814	49.8999	19.4814	45.0661
						19.4984	50.5326	19.4984	45.1002
						19.5154	51.1487	19.5154	45.096
						19.5324	51.7456	19.5324	45.0585
						19.5494	52.3214	19.5494	44.9941
						19.5664	52.8747	19.5664	44.9094
						19.5834	53.4046	19.5834	44.812
						19.6004	53.911	19.6004	44.71
						19.6174	54.3943	19.6174	44.6117
						19.6344	54.8555	19.6344	44.5258
						19.6514	55.2961	19.6514	44.4612
						19.6684	55.7179	19.6684	44.4265
						19.6854	56.1231	19.6854	44.4301
						19.7024	56.5142	19.7024	44.4799
						19.7194	56.8939	19.7194	44.583
						19.7364	57.2647	19.7364	44.7457
						19.7534	57.6294	19.7534	44.9732
						19.7704	57.9905	19.7704	45.2694
						19.7874	58.3501	19.7874	45.6368
						19.8044	58.7105	19.8044	46.0764
						19.8214	59.0731	19.8214	46.5877
						19.8384	59.4392	19.8384	47.1683
						19.8554	59.8096	19.8554	47.8145
						19.8724	60.1846	19.8724	48.5207
						19.8894	60.564	19.8894	49.28
						19.9064	60.9472	19.9064	50.084
						19.9234	61.3331	19.9234	50.923
						19.9404	61.7204	19.9404	51.7864
						19.9574	62.1073	19.9574	52.663
						19.9744	62.4918	19.9744	53.5407
						19.9914	62.8718	19.9914	54.4075
						20.0084	63.2451	20.0084	55.2515
						20.0254	63.6094	20.0254	56.0609
						20.0424	63.9625	20.0424	56.8251
						20.0594	64.3026	20.0594	57.5339
						20.0764	64.6279	20.0764	58.179
						20.0934	64.9369	20.0934	58.7531
						20.1104	65.2287	20.1104	59.2509
						20.1274	65.5026	20.1274	59.669
						20.1444	65.7583	20.1444	60.006
						20.1614	65.996	20.1614	60.2625
						20.1784	66.2164	20.1784	60.4415
						20.1954	66.4205	20.1954	60.5476
						20.2124	66.6096	20.2124	60.5878
						20.2294	66.7856	20.2294	60.5709
						20.2464	66.9503	20.2464	60.5071
						20.2634	67.106	20.2634	60.4084
						20.2804	67.2551	20.2804	60.2876
						20.2974	67.3999	20.2974	60.1587
						20.3144	67.5428	20.3144	60.036
						20.3314	67.6863	20.3314	59.934
						20.3484	67.8327	20.3484	59.8673
						20.3654	67.984	20.3654	59.8498
						20.3824	68.1424	20.3824	59.8947
						20.3994	68.3096	20.3994	60.0141
						20.4164	68.4872	20.4164	60.2189
						20.4334	68.6766	20.4334	60.518
						20.4504	68.8791	20.4504	60.9188
						20.4674	69.0957	20.4674	61.4269
						20.4844	69.3275	20.4844	62.0453
						20.5014	69.5753	20.5014	62.7752
						20.5184	69.84	20.5184	63.6158
						20.5354	70.1224	20.5354	64.5638
						20.5524	70.4234	20.5524	65.6142
						20.5694	70.7441	20.5694	66.76
						20.5864	71.0853	20.5864	67.9922
						20.6034	71.4483	20.6034	69.3007
						20.6204	71.8343	20.6204	70.6738
						20.6374	72.2446	20.6374	72.0986
						20.6544	72.6806	20.6544	73.5617
						20.6714	73.1436	20.6714	75.049
						20.6884	73.6349	20.6884	76.5461
						20.7054	74.1558	20.7054	78.0387
						20.7224	74.7071	20.7224	79.5125
						20.7394	75.2895	20.7394	80.9541
						20.7564	75.9035	20.7564	82.3506
						20.7734	76.5487	20.7734	83.6901
						20.7904	77.2245	20.7904	84.9619
						20.8074	77.9295	20.8074	86.1564
						20.8244	78.6618	20.8244	87.2655
						20.8414	79.4185	20.8414	88.2828
						20.8584	80.1963	20.8584	89.2033
						20.8754	80.9909	20.8754	90.0236
						20.8924	81.7972	20.8924	90.7418
						20.9094	82.6098	20.9094	91.3578
						20.9264	83.4223	20.9264	91.8728
						20.9434	84.228	20.9434	92.2897
						20.9604	85.0199	20.9604	92.6126
						20.9774	85.7905	20.9774	92.8466
						20.9944	86.5327	20.9944	92.9982
						21.0114	87.2389	21.0114	93.0747
						21.0284	87.9024	21.0284	93.0842
						21.0454	88.5165	21.0454	93.0351
						21.0624	89.0754	21.0624	92.9367
						21.0794	89.5743	21.0794	92.798
						21.0964	90.0089	21.0964	92.6285
						21.1134	90.3765	21.1134	92.4374
						21.1304	90.6755	21.1304	92.2334
						21.1474	90.9055	21.1474	92.0252
						21.1644	91.0676	21.1644	91.8205
						21.1814	91.1643	21.1814	91.6266
						21.1984	91.1993	21.1984	91.45
						21.2154	91.178	21.2154	91.296
						21.2324	91.1066	21.2324	91.1693
						21.2494	90.9925	21.2494	91.0734
						21.2664	90.8442	21.2664	91.011
						21.2834	90.6707	21.2834	90.9836
						21.3004	90.4818	21.3004	90.9919
						21.3174	90.2874	21.3174	91.0356
						21.3344	90.0977	21.3344	91.1137
						21.3514	89.9224	21.3514	91.2245
						21.3684	89.7712	21.3684	91.3654
						21.3854	89.653	21.3854	91.5336
						21.4024	89.5759	21.4024	91.726
						21.4194	89.5472	21.4194	91.9391
						21.4364	89.5729	21.4364	92.1695
						21.4534	89.6578	21.4534	92.4139
						21.4704	89.8053	21.4704	92.6691
						21.4874	90.0176	21.4874	92.9324
						21.5044	90.2953	21.5044	93.2015
						21.5214	90.6377	21.5214	93.4747
						21.5384	91.0429	21.5384	93.751
						21.5554	91.5075	21.5554	94.0299
						21.5724	92.0273	21.5724	94.3116
						21.5894	92.597	21.5894	94.5973
						21.6064	93.2105	21.6064	94.8883
						21.6234	93.8613	21.6234	95.1869
						21.6404	94.5422	21.6404	95.4957
						21.6574	95.2459	21.6574	95.8177
						21.6744	95.9652	21.6744	96.156
						21.6914	96.6929	21.6914	96.5138
						21.7084	97.4224	21.7084	96.8944
						21.7254	98.1472	21.7254	97.3005
						21.7424	98.8616	21.7424	97.7346
						21.7594	99.5609	21.7594	98.1985
						21.7764	100.241	21.7764	98.6934
						21.7934	100.898	21.7934	99.2195
						21.8104	101.53	21.8104	99.7762
						21.8274	102.136	21.8274	100.362
						21.8444	102.714	21.8444	100.973
						21.8614	103.266	21.8614	101.608
						21.8784	103.791	21.8784	102.259
						21.8954	104.292	21.8954	102.923
						21.9124	104.77	21.9124	103.593
						21.9294	105.228	21.9294	104.261
						21.9464	105.669	21.9464	104.92
						21.9634	106.095	21.9634	105.562
						21.9804	106.51	21.9804	106.179
						21.9974	106.916	21.9974	106.764
						22.0144	107.316	22.0144	107.309
						22.0314	107.713	22.0314	107.808
						22.0484	108.109	22.0484	108.255
						22.0654	108.505	22.0654	108.645
						22.0824	108.903	22.0824	108.975
						22.0994	109.303	22.0994	109.243
						22.1164	109.706	22.1164	109.449
						22.1334	110.111	22.1334	109.592
						22.1504	110.518	22.1504	109.677
						22.1674	110.925	22.1674	109.707
						22.1844	111.33	22.1844	109.688
						22.2014	111.732	22.2014	109.627
						22.2184	112.129	22.2184	109.531
						22.2354	112.517	22.2354	109.41
						22.2524	112.894	22.2524	109.273
						22.2694	113.257	22.2694	109.131
						22.2864	113.603	22.2864	108.993
						22.3034	113.93	22.3034	108.87
						22.3204	114.233	22.3204	108.771
						22.3374	114.512	22.3374	108.705
						22.3544	114.763	22.3544	108.68
						22.3714	114.985	22.3714	108.702
						22.3884	115.174	22.3884	108.777
						22.4054	115.331	22.4054	108.907
						22.4224	115.454	22.4224	109.097
						22.4394	115.541	22.4394	109.344
						22.4564	115.594	22.4564	109.648
						22.4734	115.611	22.4734	110.005
						22.4904	115.594	22.4904	110.412
						22.5074	115.544	22.5074	110.86
						22.5244	115.461	22.5244	111.343
						22.5414	115.349	22.5414	111.853
						22.5584	115.209	22.5584	112.38
						22.5754	115.044	22.5754	112.915
						22.5924	114.857	22.5924	113.447
						22.6094	114.652	22.6094	113.967
						22.6264	114.432	22.6264	114.466
						22.6434	114.202	22.6434	114.935
						22.6604	113.967	22.6604	115.367
						22.6774	113.729	22.6774	115.755
						22.6944	113.496	22.6944	116.095
						22.7114	113.27	22.7114	116.382
						22.7284	113.057	22.7284	116.616
						22.7454	112.863	22.7454	116.795
						22.7624	112.69	22.7624	116.922
						22.7794	112.545	22.7794	116.998
						22.7964	112.43	22.7964	117.029
						22.8134	112.35	22.8134	117.021
						22.8304	112.309	22.8304	116.979
						22.8474	112.309	22.8474	116.912
						22.8644	112.353	22.8644	116.828
						22.8814	112.442	22.8814	116.737
						22.8984	112.578	22.8984	116.646
						22.9154	112.76	22.9154	116.564
						22.9324	112.989	22.9324	116.501
						22.9494	113.263	22.9494	116.463
						22.9664	113.58	22.9664	116.458
						22.9834	113.939	22.9834	116.491
						23.0004	114.335	23.0004	116.568
						23.0174	114.764	23.0174	116.692
						23.0344	115.222	23.0344	116.864
						23.0514	115.704	23.0514	117.087
						23.0684	116.203	23.0684	117.358
						23.0854	116.715	23.0854	117.677
						23.1024	117.232	23.1024	118.04
						23.1194	117.749	23.1194	118.442
						23.1364	118.259	23.1364	118.88
						23.1534	118.755	23.1534	119.346
						23.1704	119.232	23.1704	119.834
						23.1874	119.684	23.1874	120.337
						23.2044	120.107	23.2044	120.848
						23.2214	120.494	23.2214	121.359
						23.2384	120.843	23.2384	121.864
						23.2554	121.151	23.2554	122.354
						23.2724	121.415	23.2724	122.824
						23.2894	121.634	23.2894	123.268
						23.3064	121.808	23.3064	123.68
						23.3234	121.938	23.3234	124.055
						23.3404	122.025	23.3404	124.391
						23.3574	122.072	23.3574	124.683
						23.3744	122.082	23.3744	124.93
						23.3914	122.061	23.3914	125.131
						23.4084	122.013	23.4084	125.284
						23.4254	121.944	23.4254	125.39
						23.4424	121.861	23.4424	125.451
						23.4594	121.77	23.4594	125.466
						23.4764	121.679	23.4764	125.438
						23.4934	121.595	23.4934	125.37
						23.5104	121.525	23.5104	125.264
						23.5274	121.477	23.5274	125.123
						23.5444	121.457	23.5444	124.949
						23.5614	121.471	23.5614	124.747
						23.5784	121.524	23.5784	124.519
						23.5954	121.622	23.5954	124.268
						23.6124	121.769	23.6124	123.997
						23.6294	121.966	23.6294	123.71
						23.6464	122.216	23.6464	123.408
						23.6634	122.519	23.6634	123.095
						23.6804	122.875	23.6804	122.773
						23.6974	123.282	23.6974	122.444
						23.7144	123.735	23.7144	122.11
						23.7314	124.232	23.7314	121.774
						23.7484	124.767	23.7484	121.436
						23.7654	125.333	23.7654	121.099
						23.7824	125.923	23.7824	120.764
						23.7994	126.528	23.7994	120.433
						23.8164	127.142	23.8164	120.106
						23.8334	127.753	23.8334	119.786
						23.8504	128.354	23.8504	119.472
						23.8674	128.935	23.8674	119.167
						23.8844	129.488	23.8844	118.87
						23.9014	130.002	23.9014	118.585
						23.9184	130.472	23.9184	118.31
						23.9354	130.889	23.9354	118.048
						23.9524	131.247	23.9524	117.799
						23.9694	131.541	23.9694	117.565
						23.9864	131.769	23.9864	117.348
						24.0034	131.926	24.0034	117.147
						24.0204	132.012	24.0204	116.965
						24.0374	132.029	24.0374	116.803
						24.0544	131.976	24.0544	116.662
						24.0714	131.859	24.0714	116.545
						24.0884	131.682	24.0884	116.453
						24.1054	131.451	24.1054	116.388
						24.1224	131.172	24.1224	116.352
						24.1394	130.854	24.1394	116.347
						24.1564	130.507	24.1564	116.374
						24.1734	130.139	24.1734	116.435
						24.1904	129.76	24.1904	116.533
						24.2074	129.379	24.2074	116.668
						24.2244	129.008	24.2244	116.842
						24.2414	128.655	24.2414	117.056
						24.2584	128.328	24.2584	117.31
						24.2754	128.037	24.2754	117.605
						24.2924	127.787	24.2924	117.94
						24.3094	127.585	24.3094	118.314
						24.3264	127.435	24.3264	118.725
						24.3434	127.341	24.3434	119.17
						24.3604	127.305	24.3604	119.647
						24.3774	127.326	24.3774	120.152
						24.3944	127.405	24.3944	120.679
						24.4114	127.538	24.4114	121.225
						24.4284	127.722	24.4284	121.781
						24.4454	127.952	24.4454	122.343
						24.4624	128.223	24.4624	122.903
						24.4794	128.529	24.4794	123.453
						24.4964	128.862	24.4964	123.986
						24.5134	129.215	24.5134	124.494
						24.5304	129.58	24.5304	124.97
						24.5474	129.951	24.5474	125.406
						24.5644	130.32	24.5644	125.796
						24.5814	130.68	24.5814	126.133
						24.5984	131.025	24.5984	126.413
						24.6154	131.351	24.6154	126.63
						24.6324	131.652	24.6324	126.782
						24.6494	131.926	24.6494	126.867
						24.6664	132.17	24.6664	126.884
						24.6834	132.382	24.6834	126.834
						24.7004	132.563	24.7004	126.719
						24.7174	132.714	24.7174	126.542
						24.7344	132.834	24.7344	126.308
						24.7514	132.928	24.7514	126.024
						24.7684	132.997	24.7684	125.696
						24.7854	133.045	24.7854	125.333
						24.8024	133.076	24.8024	124.943
						24.8194	133.093	24.8194	124.534
						24.8364	133.099	24.8364	124.118
						24.8534	133.099	24.8534	123.703
						24.8704	133.096	24.8704	123.297
						24.8874	133.092	24.8874	122.911
						24.9044	133.088	24.9044	122.551
						24.9214	133.088	24.9214	122.225
						24.9384	133.09	24.9384	121.937
						24.9554	133.096	24.9554	121.693
						24.9724	133.104	24.9724	121.494
						24.9894	133.114	24.9894	121.343
						25.0064	133.123	25.0064	121.238
						25.0234	133.129	25.0234	121.177
						25.0404	133.13	25.0404	121.156
						25.0574	133.124	25.0574	121.171
						25.0744	133.106	25.0744	121.213
						25.0914	133.076	25.0914	121.277
						25.1084	133.029	25.1084	121.352
						25.1254	132.965	25.1254	121.429
						25.1424	132.882	25.1424	121.499
						25.1594	132.779	25.1594	121.551
						25.1764	132.656	25.1764	121.575
						25.1934	132.514	25.1934	121.563
						25.2104	132.354	25.2104	121.505
						25.2274	132.178	25.2274	121.394
						25.2444	131.988	25.2444	121.223
						25.2614	131.789	25.2614	120.987
						25.2784	131.584	25.2784	120.684
						25.2954	131.378	25.2954	120.311
						25.3124	131.174	25.3124	119.87
						25.3294	130.977	25.3294	119.361
						25.3464	130.791	25.3464	118.789
						25.3634	130.621	25.3634	118.159
						25.3804	130.469	25.3804	117.48
						25.3974	130.339	25.3974	116.759
						25.4144	130.233	25.4144	116.007
						25.4314	130.152	25.4314	115.236
						25.4484	130.095	25.4484	114.456
						25.4654	130.063	25.4654	113.681
						25.4824	130.053	25.4824	112.923
						25.4994	130.063	25.4994	112.195
						25.5164	130.088	25.5164	111.509
						25.5334	130.124	25.5334	110.876
						25.5504	130.165	25.5504	110.308
						25.5674	130.205	25.5674	109.813
						25.5844	130.239	25.5844	109.4
						25.6014	130.258	25.6014	109.075
						25.6184	130.257	25.6184	108.843
						25.6354	130.23	25.6354	108.708
						25.6524	130.17	25.6524	108.669
						25.6694	130.071	25.6694	108.728
						25.6864	129.93	25.6864	108.88
						25.7034	129.742	25.7034	109.121
						25.7204	129.506	25.7204	109.446
						25.7374	129.22	25.7374	109.846
						25.7544	128.884	25.7544	110.312
						25.7714	128.5	25.7714	110.835
						25.7884	128.069	25.7884	111.402
						25.8054	127.596	25.8054	112.001
						25.8224	127.085	25.8224	112.619
						25.8394	126.543	25.8394	113.244
						25.8564	125.975	25.8564	113.862
						25.8734	125.39	25.8734	114.461
						25.8904	124.794	25.8904	115.027
						25.9074	124.197	25.9074	115.55
						25.9244	123.604	25.9244	116.018
						25.9414	123.025	25.9414	116.421
						25.9584	122.465	25.9584	116.752
						25.9754	121.932	25.9754	117.002
						25.9924	121.432	25.9924	117.168
						26.0094	120.968	26.0094	117.244
						26.0264	120.544	26.0264	117.229
						26.0434	120.163	26.0434	117.124
						26.0604	119.825	26.0604	116.929
						26.0774	119.532	26.0774	116.648
						26.0944	119.281	26.0944	116.287
						26.1114	119.07	26.1114	115.852
						26.1284	118.897	26.1284	115.352
						26.1454	118.756	26.1454	114.797
						26.1624	118.644	26.1624	114.198
						26.1794	118.555	26.1794	113.567
						26.1964	118.483	26.1964	112.917
						26.2134	118.422	26.2134	112.263
						26.2304	118.368	26.2304	111.617
						26.2474	118.314	26.2474	110.993
						26.2644	118.256	26.2644	110.406
						26.2814	118.189	26.2814	109.869
						26.2984	118.11	26.2984	109.393
						26.3154	118.016	26.3154	108.99
						26.3324	117.904	26.3324	108.671
						26.3494	117.774	26.3494	108.443
						26.3664	117.627	26.3664	108.313
						26.3834	117.462	26.3834	108.285
						26.4004	117.282	26.4004	108.363
						26.4174	117.089	26.4174	108.546
						26.4344	116.887	26.4344	108.833
						26.4514	116.68	26.4514	109.219
						26.4684	116.473	26.4684	109.699
						26.4854	116.269	26.4854	110.263
						26.5024	116.074	26.5024	110.902
						26.5194	115.893	26.5194	111.603
						26.5364	115.731	26.5364	112.352
						26.5534	115.591	26.5534	113.135
						26.5704	115.479	26.5704	113.935
						26.5874	115.397	26.5874	114.736
						26.6044	115.347	26.6044	115.522
						26.6214	115.333	26.6214	116.275
						26.6384	115.356	26.6384	116.979
						26.6554	115.415	26.6554	117.619
						26.6724	115.51	26.6724	118.182
						26.6894	115.641	26.6894	118.654
						26.7064	115.804	26.7064	119.025
						26.7234	115.998	26.7234	119.286
						26.7404	116.218	26.7404	119.432
						26.7574	116.462	26.7574	119.458
						26.7744	116.724	26.7744	119.363
						26.7914	117	26.7914	119.15
						26.8084	117.284	26.8084	118.822
						26.8254	117.573	26.8254	118.386
						26.8424	117.86	26.8424	117.85
						26.8594	118.14	26.8594	117.227
						26.8764	118.41	26.8764	116.529
						26.8934	118.664	26.8934	115.77
						26.9104	118.899	26.9104	114.968
						26.9274	119.111	26.9274	114.138
						26.9444	119.296	26.9444	113.297
						26.9614	119.453	26.9614	112.464
						26.9784	119.579	26.9784	111.656
						26.9954	119.673	26.9954	110.888
						27.0124	119.734	27.0124	110.176
						27.0294	119.763	27.0294	109.535
						27.0464	119.76	27.0464	108.976
						27.0634	119.726	27.0634	108.509
						27.0804	119.662	27.0804	108.143
						27.0974	119.571	27.0974	107.884
						27.1144	119.455	27.1144	107.735
						27.1314	119.316	27.1314	107.697
						27.1484	119.157	27.1484	107.769
						27.1654	118.982	27.1654	107.948
						27.1824	118.793	27.1824	108.228
						27.1994	118.595	27.1994	108.6
						27.2164	118.39	27.2164	109.057
						27.2334	118.181	27.2334	109.587
						27.2504	117.971	27.2504	110.179
						27.2674	117.763	27.2674	110.819
						27.2844	117.559	27.2844	111.495
						27.3014	117.362	27.3014	112.193
						27.3184	117.173	27.3184	112.9
						27.3354	116.994	27.3354	113.604
						27.3524	116.825	27.3524	114.292
						27.3694	116.667	27.3694	114.952
						27.3864	116.521	27.3864	115.576
						27.4034	116.385	27.4034	116.154
						27.4204	116.26	27.4204	116.679
						27.4374	116.144	27.4374	117.146
						27.4544	116.036	27.4544	117.549
						27.4714	115.935	27.4714	117.886
						27.4884	115.839	27.4884	118.156
						27.5054	115.746	27.5054	118.359
						27.5224	115.654	27.5224	118.497
						27.5394	115.562	27.5394	118.572
						27.5564	115.466	27.5564	118.587
						27.5734	115.367	27.5734	118.548
						27.5904	115.261	27.5904	118.46
						27.6074	115.148	27.6074	118.328
						27.6244	115.027	27.6244	118.158
						27.6414	114.897	27.6414	117.956
						27.6584	114.758	27.6584	117.729
						27.6754	114.609	27.6754	117.483
						27.6924	114.451	27.6924	117.222
						27.7094	114.285	27.7094	116.952
						27.7264	114.111	27.7264	116.677
						27.7434	113.932	27.7434	116.403
						27.7604	113.748	27.7604	116.132
						27.7774	113.561	27.7774	115.867
						27.7944	113.374	27.7944	115.61
						27.8114	113.187	27.8114	115.362
						27.8284	113.004	27.8284	115.126
						27.8454	112.825	27.8454	114.9
						27.8624	112.652	27.8624	114.685
						27.8794	112.487	27.8794	114.481
						27.8964	112.331	27.8964	114.285
						27.9134	112.185	27.9134	114.097
						27.9304	112.048	27.9304	113.915
						27.9474	111.921	27.9474	113.736
						27.9644	111.803	27.9644	113.56
						27.9814	111.694	27.9814	113.384
						27.9984	111.592	27.9984	113.205
						28.0154	111.496	28.0154	113.022
						28.0324	111.404	28.0324	112.832
						28.0494	111.314	28.0494	112.633
						28.0664	111.224	28.0664	112.423
						28.0834	111.131	28.0834	112.201
						28.1004	111.035	28.1004	111.964
						28.1174	110.932	28.1174	111.712
						28.1344	110.823	28.1344	111.443
						28.1514	110.705	28.1514	111.155
						28.1684	110.578	28.1684	110.849
						28.1854	110.441	28.1854	110.524
						28.2024	110.296	28.2024	110.18
						28.2194	110.143	28.2194	109.817
						28.2364	109.983	28.2364	109.435
						28.2534	109.82	28.2534	109.035
						28.2704	109.655	28.2704	108.62
						28.2874	109.492	28.2874	108.19
						28.3044	109.334	28.3044	107.747
						28.3214	109.186	28.3214	107.295
						28.3384	109.051	28.3384	106.835
						28.3554	108.933	28.3554	106.371
						28.3724	108.836	28.3724	105.906
						28.3894	108.765	28.3894	105.445
						28.4064	108.721	28.4064	104.991
						28.4234	108.709	28.4234	104.548
						28.4404	108.731	28.4404	104.12
						28.4574	108.787	28.4574	103.712
						28.4744	108.879	28.4744	103.328
						28.4914	109.006	28.4914	102.971
						28.5084	109.168	28.5084	102.646
						28.5254	109.362	28.5254	102.356
						28.5424	109.586	28.5424	102.105
						28.5594	109.835	28.5594	101.894
						28.5764	110.107	28.5764	101.725
						28.5934	110.395	28.5934	101.601
						28.6104	110.694	28.6104	101.521
						28.6274	110.999	28.6274	101.486
						28.6444	111.304	28.6444	101.495
						28.6614	111.601	28.6614	101.546
						28.6784	111.887	28.6784	101.638
						28.6954	112.155	28.6954	101.767
						28.7124	112.4	28.7124	101.93
						28.7294	112.618	28.7294	102.122
						28.7464	112.806	28.7464	102.339
						28.7634	112.96	28.7634	102.576
						28.7804	113.08	28.7804	102.828
						28.7974	113.163	28.7974	103.088
						28.8144	113.211	28.8144	103.351
						28.8314	113.224	28.8314	103.611
						28.8484	113.205	28.8484	103.863
						28.8654	113.157	28.8654	104.102
						28.8824	113.082	28.8824	104.321
						28.8994	112.985	28.8994	104.518
						28.9164	112.871	28.9164	104.689
						28.9334	112.744	28.9334	104.829
						28.9504	112.61	28.9504	104.937
						28.9674	112.472	28.9674	105.011
						28.9844	112.335	28.9844	105.05
						29.0014	112.204	29.0014	105.054
						29.0184	112.081	29.0184	105.023
						29.0354	111.97	29.0354	104.959
						29.0524	111.872	29.0524	104.865
						29.0694	111.788	29.0694	104.742
						29.0864	111.719	29.0864	104.595
						29.1034	111.663	29.1034	104.426
						29.1204	111.619	29.1204	104.24
						29.1374	111.584	29.1374	104.042
						29.1544	111.556	29.1544	103.836
						29.1714	111.531	29.1714	103.627
						29.1884	111.503	29.1884	103.418
						29.2054	111.469	29.2054	103.215
						29.2224	111.424	29.2224	103.021
						29.2394	111.363	29.2394	102.84
						29.2564	111.281	29.2564	102.674
						29.2734	111.174	29.2734	102.527
						29.2904	111.037	29.2904	102.401
						29.3074	110.868	29.3074	102.296
						29.3244	110.664	29.3244	102.213
						29.3414	110.422	29.3414	102.153
						29.3584	110.141	29.3584	102.114
						29.3754	109.821	29.3754	102.097
						29.3924	109.462	29.3924	102.099
						29.4094	109.065	29.4094	102.118
						29.4264	108.632	29.4264	102.152
						29.4434	108.165	29.4434	102.197
						29.4604	107.666	29.4604	102.252
						29.4774	107.14	29.4774	102.312
						29.4944	106.59	29.4944	102.375
						29.5114	106.02	29.5114	102.439
						29.5284	105.433	29.5284	102.499
						29.5454	104.833	29.5454	102.553
						29.5624	104.224	29.5624	102.6
						29.5794	103.609	29.5794	102.637
						29.5964	102.992	29.5964	102.662
						29.6134	102.374	29.6134	102.676
						29.6304	101.76	29.6304	102.677
						29.6474	101.15	29.6474	102.666
						29.6644	100.546	29.6644	102.642
						29.6814	99.9496	29.6814	102.608
						29.6984	99.3619	29.6984	102.564
						29.7154	98.7836	29.7154	102.511
						29.7324	98.2156	29.7324	102.453
						29.7494	97.6585	29.7494	102.39
						29.7664	97.113	29.7664	102.326
						29.7834	96.58	29.7834	102.262
						29.8004	96.0605	29.8004	102.2
						29.8174	95.5559	29.8174	102.143
						29.8344	95.0676	29.8344	102.092
						29.8514	94.5976	29.8514	102.047
						29.8684	94.148	29.8684	102.011
						29.8854	93.7214	29.8854	101.983
						29.9024	93.3203	29.9024	101.962
						29.9194	92.9477	29.9194	101.949
						29.9364	92.6067	29.9364	101.942
						29.9534	92.3	29.9534	101.938
						29.9704	92.0306	29.9704	101.936
						29.9874	91.8009	29.9874	101.933
						30.0044	91.6133	30.0044	101.924
						30.0214	91.4694	30.0214	101.908
						30.0384	91.3701	30.0384	101.88
						30.0554	91.3159	30.0554	101.837
						30.0724	91.3062	30.0724	101.775
						30.0894	91.3396	30.0894	101.689
						30.1064	91.4138	30.1064	101.578
						30.1234	91.5255	30.1234	101.439
						30.1404	91.6705	30.1404	101.268
						30.1574	91.8437	30.1574	101.065
						30.1744	92.0392	30.1744	100.829
						30.1914	92.2505	30.1914	100.559
						30.2084	92.4705	30.2084	100.257
						30.2254	92.6917	30.2254	99.9234
						30.2424	92.9065	30.2424	99.561
						30.2594	93.1072	30.2594	99.1728
						30.2764	93.2863	30.2764	98.7626
						30.2934	93.4368	30.2934	98.3348
						30.3104	93.5524	30.3104	97.8943
						30.3274	93.6273	30.3274	97.4464
						30.3444	93.6569	30.3444	96.9966
						30.3614	93.6377	30.3614	96.5504
						30.3784	93.5674	30.3784	96.1133
						30.3954	93.4451	30.3954	95.6904
						30.4124	93.271	30.4124	95.2865
						30.4294	93.047	30.4294	94.9057
						30.4464	92.7762	30.4464	94.5514
						30.4634	92.4628	30.4634	94.2263
						30.4804	92.1125	30.4804	93.9318
						30.4974	91.7316	30.4974	93.6688
						30.5144	91.3276	30.5144	93.4368
						30.5314	90.9084	30.5314	93.2343
						30.5484	90.4824	30.5484	93.059
						30.5654	90.0583	30.5654	92.9074
						30.5824	89.6445	30.5824	92.7754
						30.5994	89.2493	30.5994	92.658
						30.6164	88.8805	30.6164	92.5497
						30.6334	88.5451	30.6334	92.4447
						30.6504	88.2492	30.6504	92.3369
						30.6674	87.9978	30.6674	92.2202
						30.6844	87.7948	30.6844	92.0887
						30.7014	87.6428	30.7014	91.937
						30.7184	87.5429	30.7184	91.7602
						30.7354	87.4949	30.7354	91.5543
						30.7524	87.4974	30.7524	91.316
						30.7694	87.5474	30.7694	91.0433
						30.7864	87.6411	30.7864	90.7352
						30.8034	87.7732	30.8034	90.3919
						30.8204	87.9378	30.8204	90.015
						30.8374	88.1282	30.8374	89.607
						30.8544	88.337	30.8544	89.1719
						30.8714	88.5567	30.8714	88.7144
						30.8884	88.7794	30.8884	88.2404
						30.9054	88.9975	30.9054	87.7564
						30.9224	89.2037	30.9224	87.2696
						30.9394	89.3911	30.9394	86.7873
						30.9564	89.5534	30.9564	86.3172
						30.9734	89.6853	30.9734	85.8668
						30.9904	89.7821	30.9904	85.4434
						31.0074	89.8406	31.0074	85.0535
						31.0244	89.8582	31.0244	84.7031
						31.0414	89.8337	31.0414	84.3971
						31.0584	89.767	31.0584	84.1395
						31.0754	89.6591	31.0754	83.933
						31.0924	89.5119	31.0924	83.7791
						31.1094	89.3285	31.1094	83.6778
						31.1264	89.1126	31.1264	83.628
						31.1434	88.8688	31.1434	83.6272
						31.1604	88.6022	31.1604	83.6719
						31.1774	88.3186	31.1774	83.7572
						31.1944	88.0236	31.1944	83.8775
						31.2114	87.7234	31.2114	84.0266
						31.2284	87.4241	31.2284	84.1974
						31.2454	87.1314	31.2454	84.3828
						31.2624	86.851	31.2624	84.5754
						31.2794	86.588	31.2794	84.768
						31.2964	86.3472	31.2964	84.9539
						31.3134	86.1325	31.3134	85.1266
						31.3304	85.9473	31.3304	85.2806
						31.3474	85.7944	31.3474	85.4112
						31.3644	85.6755	31.3644	85.5144
						31.3814	85.5919	31.3814	85.5878
						31.3984	85.544	31.3984	85.6295
						31.4154	85.5313	31.4154	85.6391
						31.4324	85.5528	31.4324	85.6171
						31.4494	85.6067	31.4494	85.5649
						31.4664	85.6907	31.4664	85.485
						31.4834	85.802	31.4834	85.3804
						31.5004	85.9372	31.5004	85.2547
						31.5174	86.0925	31.5174	85.1119
						31.5344	86.2641	31.5344	84.9562
						31.5514	86.4476	31.5514	84.7917
						31.5684	86.6386	31.5684	84.6226
						31.5854	86.8326	31.5854	84.4522
						31.6024	87.0253	31.6024	84.2836
						31.6194	87.2123	31.6194	84.1193
						31.6364	87.3892	31.6364	83.9607
						31.6534	87.5519	31.6534	83.8086
						31.6704	87.6967	31.6704	83.6628
						31.6874	87.82	31.6874	83.5223
						31.7044	87.9184	31.7044	83.3851
						31.7214	87.9892	31.7214	83.2485
						31.7384	88.0297	31.7384	83.1092
						31.7554	88.0377	31.7554	82.9634
						31.7724	88.0116	31.7724	82.8067
						31.7894	87.9499	31.7894	82.6349
						31.8064	87.8517	31.8064	82.4435
						31.8234	87.7164	31.8234	82.2284
						31.8404	87.544	31.8404	81.9859
						31.8574	87.3346	31.8574	81.7127
						31.8744	87.0888	31.8744	81.4066
						31.8914	86.8078	31.8914	81.0661
						31.9084	86.4928	31.9084	80.6906
						31.9254	86.1453	31.9254	80.2808
						31.9424	85.7674	31.9424	79.8385
						31.9594	85.3612	31.9594	79.3665
						31.9764	84.9291	31.9764	78.8689
						31.9934	84.4737	31.9934	78.3508
						32.0104	83.9977	32.0104	77.8179
						32.0274	83.5038	32.0274	77.277
						32.0444	82.9951	32.0444	76.7353
						32.0614	82.4744	32.0614	76.2006
						32.0784	81.9445	32.0784	75.6807
						32.0954	81.4084	32.0954	75.1834
						32.1124	80.8688	32.1124	74.7161
						32.1294	80.3283	32.1294	74.2862
						32.1464	79.7894	32.1464	73.8998
						32.1634	79.2544	32.1634	73.5625
						32.1804	78.7253	32.1804	73.2789
						32.1974	78.204	32.1974	73.0522
						32.2144	77.6922	32.2144	72.8846
						32.2314	77.1911	32.2314	72.7769
						32.2484	76.702	32.2484	72.7286
						32.2654	76.2257	32.2654	72.7379
						32.2824	75.7627	32.2824	72.8017
						32.2994	75.3135	32.2994	72.9158
						32.3164	74.8781	32.3164	73.075
						32.3334	74.4566	32.3334	73.2731
						32.3504	74.0486	32.3504	73.5033
						32.3674	73.6538	32.3674	73.7583
						32.3844	73.2715	32.3844	74.0303
						32.4014	72.9012	32.4014	74.3115
						32.4184	72.542	32.4184	74.594
						32.4354	72.193	32.4354	74.8704
						32.4524	71.8535	32.4524	75.1333
						32.4694	71.5224	32.4694	75.3763
						32.4864	71.199	32.4864	75.5933
						32.5034	70.8824	32.5034	75.7791
						32.5204	70.5717	32.5204	75.9294
						32.5374	70.2662	32.5374	76.0405
						32.5544	69.9652	32.5544	76.1099
						32.5714	69.6683	32.5714	76.1359
						32.5884	69.3749	32.5884	76.1173
						32.6054	69.0846	32.6054	76.0539
						32.6224	68.7972	32.6224	75.9464
						32.6394	68.5126	32.6394	75.7955
						32.6564	68.2308	32.6564	75.603
						32.6734	67.9518	32.6734	75.3705
						32.6904	67.6759	32.6904	75.1004
						32.7074	67.4034	32.7074	74.7948
						32.7244	67.1345	32.7244	74.4561
						32.7414	66.8698	32.7414	74.0868
						32.7584	66.6098	32.7584	73.6891
						32.7754	66.355	32.7754	73.2653
						32.7924	66.106	32.7924	72.8174
						32.8094	65.8634	32.8094	72.3474
						32.8264	65.6277	32.8264	71.8572
						32.8434	65.3994	32.8434	71.3484
						32.8604	65.1791	32.8604	70.8226
						32.8774	64.9671	32.8774	70.2817
						32.8944	64.7637	32.8944	69.7271
						32.9114	64.5691	32.9114	69.1607
						32.9284	64.3833	32.9284	68.5844
						32.9454	64.2062	32.9454	68.0003
						32.9624	64.0377	32.9624	67.4108
						32.9794	63.8773	32.9794	66.8184
						32.9964	63.7244	32.9964	66.2262
						33.0134	63.5784	33.0134	65.6372
						33.0304	63.4385	33.0304	65.055
						33.0474	63.3036	33.0474	64.4833
						33.0644	63.1728	33.0644	63.926
						33.0814	63.0448	33.0814	63.3869
						33.0984	62.9184	33.0984	62.8703
						33.1154	62.7926	33.1154	62.3801
						33.1324	62.666	33.1324	61.92
						33.1494	62.5376	33.1494	61.4936
						33.1664	62.4063	33.1664	61.104
						33.1834	62.2713	33.1834	60.7541
						33.2004	62.1318	33.2004	60.4458
						33.2174	61.9874	33.2174	60.1808
						33.2344	61.8377	33.2344	59.9598
						33.2514	61.6828	33.2514	59.7829
						33.2684	61.5228	33.2684	59.6493
						33.2854	61.3583	33.2854	59.5578
						33.3024	61.19	33.3024	59.506
						33.3194	61.019	33.3194	59.4911
						33.3364	60.8463	33.3364	59.5097
						33.3534	60.6735	33.3534	59.5578
						33.3704	60.502	33.3704	59.631
						33.3874	60.3333	33.3874	59.7248
						33.4044	60.1691	33.4044	59.8343
						33.4214	60.0108	33.4214	59.9548
						33.4384	59.8597	33.4384	60.0817
						33.4554	59.7171	33.4554	60.2107
						33.4724	59.5837	33.4724	60.3379
						33.4894	59.4601	33.4894	60.4599
						33.5064	59.3462	33.5064	60.574
						33.5234	59.2418	33.5234	60.6781
						33.5404	59.146	33.5404	60.7708
						33.5574	59.0573	33.5574	60.8516
						33.5744	58.9737	33.5744	60.9208
						33.5914	58.8929	33.5914	60.9791
						33.6084	58.8119	33.6084	61.0281
						33.6254	58.7272	33.6254	61.07
						33.6424	58.6352	33.6424	61.1073
						33.6594	58.5318	33.6594	61.1428
						33.6764	58.4129	33.6764	61.1796
						33.6934	58.2741	33.6934	61.2206
						33.7104	58.1113	33.7104	61.2689
						33.7274	57.9205	33.7274	61.3271
						33.7444	57.6981	33.7444	61.3971
						33.7614	57.4408	33.7614	61.4807
						33.7784	57.146	33.7784	61.5787
						33.7954	56.8119	33.7954	61.691
						33.8124	56.4373	33.8124	61.8169
						33.8294	56.0222	33.8294	61.9547
						33.8464	55.5672	33.8464	62.1016
						33.8634	55.0742	33.8634	62.254
						33.8804	54.5458	33.8804	62.4075
						33.8974	53.986	33.8974	62.5568
						33.9144	53.3993	33.9144	62.6962
						33.9314	52.7912	33.9314	62.8191
						33.9484	52.1681	33.9484	62.9189
						33.9654	51.5368	33.9654	62.9885
						33.9824	50.9047	33.9824	63.0211
						33.9994	50.2793	33.9994	63.0099
						34.0164	49.6683	34.0164	62.9485
						34.0334	49.0794	34.0334	62.8314
						34.0504	48.5198	34.0504	62.6534
						34.0674	47.9963	34.0674	62.4106
						34.0844	47.5151	34.0844	62.1001
						34.1014	47.0813	34.1014	61.7202
						34.1184	46.6992	34.1184	61.2705
						34.1354	46.3719	34.1354	60.7518
						34.1524	46.1013	34.1524	60.1666
						34.1694	45.8879	34.1694	59.5185
						34.1864	45.731	34.1864	58.8126
						34.2034	45.6285	34.2034	58.055
						34.2204	45.5773	34.2204	57.2531
						34.2374	45.5727	34.2374	56.4154
						34.2544	45.6092	34.2544	55.551
						34.2714	45.6805	34.2714	54.6698
						34.2884	45.7794	34.2884	53.782
						34.3054	45.8982	34.3054	52.898
						34.3224	46.0288	34.3224	52.0285
						34.3394	46.1634	34.3394	51.1836
						34.3564	46.2938	34.3564	50.3732
						34.3734	46.4125	34.3734	49.6065
						34.3904	46.5125	34.3904	48.8918
						34.4074	46.5875	34.4074	48.2364
						34.4244	46.6322	34.4244	47.6466
						34.4414	46.6423	34.4414	47.1273
						34.4584	46.6146	34.4584	46.682
						34.4754	46.5474	34.4754	46.3128
						34.4924	46.44	34.4924	46.0203
						34.5094	46.2931	34.5094	45.8035
						34.5264	46.1084	34.5264	45.6602
						34.5434	45.8889	34.5434	45.5867
						34.5604	45.6387	34.5604	45.5778
						34.5774	45.3625	34.5774	45.6273
						34.5944	45.0657	34.5944	45.7279
						34.6114	44.7543	34.6114	45.8712
						34.6284	44.4345	34.6284	46.0484
						34.6454	44.1124	34.6454	46.2499
						34.6624	43.7942	34.6624	46.4656
						34.6794	43.4855	34.6794	46.6855
						34.6964	43.1914	34.6964	46.8994
						34.7134	42.9163	34.7134	47.0975
						34.7304	42.6636	34.7304	47.2704
						34.7474	42.4357	34.7474	47.409
						34.7644	42.2341	34.7644	47.5054
						34.7814	42.0591	34.7814	47.5521
						34.7984	41.9097	34.7984	47.5431
						34.8154	41.784	34.8154	47.4734
						34.8324	41.6791	34.8324	47.339
						34.8494	41.5911	34.8494	47.1375
						34.8664	41.5154	34.8664	46.8676
						34.8834	41.4467	34.8834	46.5297
						34.9004	41.3795	34.9004	46.1253
						34.9174	41.3079	34.9174	45.6571
						34.9344	41.2259	34.9344	45.1293
						34.9514	41.128	34.9514	44.5472
						34.9684	41.0088	34.9684	43.9169
						34.9854	40.8637	34.9854	43.2459
						35.0024	40.6887	35.0024	42.5421
						35.0194	40.4808	35.0194	41.8142
						35.0364	40.238	35.0364	41.0713
						35.0534	39.9594	35.0534	40.3227
						35.0704	39.6452	35.0704	39.5779
						35.0874	39.2967	35.0874	38.8464
						35.1044	38.9166	35.1044	38.1372
						35.1214	38.5083	35.1214	37.4589
						35.1384	38.0765	35.1384	36.8196
						35.1554	37.6265	35.1554	36.2264
						35.1724	37.1644	35.1724	35.6859
						35.1894	36.6969	35.1894	35.2031
						35.2064	36.2308	35.2064	34.7822
						35.2234	35.7731	35.2234	34.4263
						35.2404	35.3309	35.2404	34.1369
						35.2574	34.9108	35.2574	33.9145
						35.2744	34.519	35.2744	33.7583
						35.2914	34.1609	35.2914	33.666
						35.3084	33.8413	35.3084	33.6346
						35.3254	33.5637	35.3254	33.6595
						35.3424	33.331	35.3424	33.7355
						35.3594	33.1445	35.3594	33.8563
						35.3764	33.0045	35.3764	34.0151
						35.3934	32.9102	35.3934	34.2042
						35.4104	32.8593	35.4104	34.4159
						35.4274	32.8487	35.4274	34.642
						35.4444	32.874	35.4444	34.8743
						35.4614	32.93	35.4614	35.1048
						35.4784	33.0108	35.4784	35.3255
						35.4954	33.1097	35.4954	35.5292
						35.5124	33.2194	35.5124	35.7087
						35.5294	33.3327	35.5294	35.858
						35.5464	33.4419	35.5464	35.9715
						35.5634	33.5397	35.5634	36.0444
						35.5804	33.6188	35.5804	36.0729
						35.5974	33.6724	35.5974	36.054
						35.6144	33.6944	35.6144	35.9854
						35.6314	33.6793	35.6314	35.866
						35.6484	33.6222	35.6484	35.6953
						35.6654	33.5196	35.6654	35.4733
						35.6824	33.3685	35.6824	35.2012
						35.6994	33.1673	35.6994	34.8803
						35.7164	32.9151	35.7164	34.5128
						35.7334	32.6122	35.7334	34.1009
						35.7504	32.2599	35.7504	33.6474
						35.7674	31.8604	35.7674	33.1553
						35.7844	31.4168	35.7844	32.6276
						35.8014	30.9329	35.8014	32.0675
						35.8184	30.4132	35.8184	31.4782
						35.8354	29.8629	35.8354	30.8629
						35.8524	29.2875	35.8524	30.2246
						35.8694	28.6928	35.8694	29.5664
						35.8864	28.085	35.8864	28.8914
						35.9034	27.4703	35.9034	28.2024
						35.9204	26.8547	35.9204	27.5024
						35.9374	26.2444	35.9374	26.7945
						35.9544	25.645	35.9544	26.0817
						35.9714	25.0621	35.9714	25.3672
						35.9884	24.5008	35.9884	24.6544
						36.0054	23.9655	36.0054	23.9468
						36.0224	23.4605	36.0224	23.2484
						36.0394	22.9892	36.0394	22.5631
						36.0564	22.5546	36.0564	21.8954
						36.0734	22.1588	36.0734	21.2498
						36.0904	21.8035	36.0904	20.6311
						36.1074	21.4897	36.1074	20.0444
						36.1244	21.2177	36.1244	19.4946
						36.1414	20.9872	36.1414	18.9868
						36.1584	20.7972	36.1584	18.526
						36.1754	20.6463	36.1754	18.1168
						36.1924	20.5323	36.1924	17.7634
						36.2094	20.4527	36.2094	17.4698
						36.2264	20.4042	36.2264	17.239
						36.2434	20.3834	36.2434	17.0733
						36.2604	20.3863	36.2604	16.9742
						36.2774	20.4085	36.2774	16.942
						36.2944	20.4456	36.2944	16.9762
						36.3114	20.4928	36.3114	17.0748
						36.3284	20.5451	36.3284	17.2348
						36.3454	20.5975	36.3454	17.4521
						36.3624	20.6451	36.3624	17.7213
						36.3794	20.683	36.3794	18.0361
						36.3964	20.7064	36.3964	18.3893
						36.4134	20.711	36.4134	18.7727
						36.4304	20.6925	36.4304	19.1779
						36.4474	20.6473	36.4474	19.5958
						36.4644	20.5722	36.4644	20.0175
						36.4814	20.4645	36.4814	20.4339
						36.4984	20.3223	36.4984	20.8365
						36.5154	20.1442	36.5154	21.2173
						36.5324	19.9297	36.5324	21.5693
						36.5494	19.679	36.5494	21.8865
						36.5664	19.3929	36.5664	22.1642
						36.5834	19.0732	36.5834	22.3992
						36.6004	18.7224	36.6004	22.5898
						36.6174	18.3436	36.6174	22.736
						36.6344	17.9407	36.6344	22.8395
						36.6514	17.5182	36.6514	22.9034
						36.6684	17.0809	36.6684	22.9326
						36.6854	16.6341	36.6854	22.9332
						36.7024	16.1837	36.7024	22.9125
						36.7194	15.7352	36.7194	22.8788
						36.7364	15.2946	36.7364	22.841
						36.7534	14.8676	36.7534	22.8086
						36.7704	14.4597	36.7704	22.7909
						36.7874	14.0762	36.7874	22.7969
						36.8044	13.7217	36.8044	22.8351
						36.8214	13.4002	36.8214	22.9131
						36.8384	13.1154	36.8384	23.0371
						36.8554	12.8699	36.8554	23.2121
						36.8724	12.6655	36.8724	23.4411
						36.8894	12.5035	36.8894	23.7256
						36.9064	12.3838	36.9064	24.0649
						36.9234	12.3061	36.9234	24.4566
						36.9404	12.2688	36.9404	24.8962
						36.9574	12.2699	36.9574	25.3778
						36.9744	12.3065	36.9744	25.8934
						36.9914	12.3755	36.9914	26.4342
						37.0084	12.473	37.0084	26.99
						37.0254	12.5951	37.0254	27.5501
						37.0424	12.7376	37.0424	28.1035
						37.0594	12.8962	37.0594	28.6391
						37.0764	13.0671	37.0764	29.1465
						37.0934	13.2462	37.0934	29.6161
						37.1104	13.4302	37.1104	30.0395
						37.1274	13.6161	37.1274	30.4099
						37.1444	13.8015	37.1444	30.7224
						37.1614	13.9845	37.1614	30.9741
						37.1784	14.1638	37.1784	31.1643
						37.1954	14.339	37.1954	31.2946
						37.2124	14.51	37.2124	31.3688
						37.2294	14.6773	37.2294	31.3928
						37.2464	14.842	37.2464	31.3747
						37.2634	15.0054	37.2634	31.3241
						37.2804	15.1692	37.2804	31.2519
						37.2974	15.3351	37.2974	31.1701
						37.3144	15.5047	37.3144	31.0914
						37.3314	15.6796	37.3314	31.0283
						37.3484	15.8609	37.3484	30.9933
						37.3654	16.0493	37.3654	30.998
						37.3824	16.245	37.3824	31.0528
						37.3994	16.4475	37.3994	31.1666
						37.4164	16.6555	37.4164	31.3465
						37.4334	16.8671	37.4334	31.5976
						37.4504	17.0798	37.4504	31.923
						37.4674	17.2901	37.4674	32.3237
						37.4844	17.4943	37.4844	32.7985
						37.5014	17.6883	37.5014	33.3448
						37.5184	17.8676	37.5184	33.9584
						37.5354	18.028	37.5354	34.6343
						37.5524	18.1653	37.5524	35.3673
						37.5694	18.2764	37.5694	36.1522
						37.5864	18.3584	37.5864	36.985
						37.6034	18.4103	37.6034	37.8634
						37.6204	18.4321	37.6204	38.7875
						37.6374	18.4259	37.6374	39.7607
						37.6544	18.3957	37.6544	40.7901
						37.6714	18.3478	37.6714	41.8875
						37.6884	18.291	37.6884	43.0693
						37.7054	18.2366	37.7054	44.3576
						37.7224	18.1987	37.7224	45.7796
						37.7394	18.1936	37.7394	47.3683
						37.7564	18.2404	37.7564	49.1617
						37.7734	18.3602	37.7734	51.2029
						37.7904	18.5762	37.7904	53.5392
						37.8074	18.9131	37.8074	56.2214
						37.8244	19.3966	37.8244	59.3026
						37.8414	20.0532	37.8414	62.8375
						37.8584	20.9091	37.8584	66.8803
						37.8754	21.99	37.8754	71.4837
						37.8924	23.32	37.8924	76.6972
						37.9094	24.9215	37.9094	82.5654
						37.9264	26.8135	37.9264	89.1264
						37.9434	29.012	37.9434	96.41
						37.9604	31.5286	37.9604	104.436
						37.9774	34.3699	37.9774	113.214
						37.9944	37.5376	37.9944	122.74
						38.0114	41.0272	38.0114	132.997
						38.0284	44.8283	38.0284	143.954
						38.0454	48.924	38.0454	155.564
						38.0624	53.2911	38.0624	167.766
						38.0794	57.8999	38.0794	180.484
						38.0964	62.7146	38.0964	193.628
						38.1134	67.6936	38.1134	207.094
						38.1304	72.7897	38.1304	220.765
						38.1474	77.9514	38.1474	234.515
						38.1644	83.123	38.1644	248.207
						38.1814	88.2458	38.1814	261.697
						38.1984	93.259	38.1984	274.84
						38.2154	98.101	38.2154	287.484
						38.2324	102.71	38.2324	299.481
						38.2494	107.025	38.2494	310.685
						38.2664	110.989	38.2664	320.955
						38.2834	114.546	38.2834	330.161
						38.3004	117.647	38.3004	338.181
						38.3174	120.247	38.3174	344.909
						38.3344	122.307	38.3344	350.254
						38.3514	123.798	38.3514	354.141
						38.3684	124.696	38.3684	356.515
						38.3854	124.986	38.3854	357.341
						38.4024	124.662	38.4024	356.604
						38.4194	123.727	38.4194	354.31
						38.4364	122.192	38.4364	350.488
						38.4534	120.077	38.4534	345.184
						38.4704	117.411	38.4704	338.466
						38.4874	114.228	38.4874	330.419
						38.5044	110.572	38.5044	321.144
						38.5214	106.49	38.5214	310.759
						38.5384	102.036	38.5384	299.391
						38.5554	97.2676	38.5554	287.179
						38.5724	92.2442	38.5724	274.268
						38.5894	87.0278	38.5894	260.809
						38.6064	81.6808	38.6064	246.952
						38.6234	76.2648	38.6234	232.85
						38.6404	70.8396	38.6404	218.65
						38.6574	65.4624	38.6574	204.493
						38.6744	60.1865	38.6744	190.512
						38.6914	55.0608	38.6914	176.832
						38.7084	50.1287	38.7084	163.565
						38.7254	45.428	38.7254	150.807
						38.7424	40.9901	38.7424	138.645
						38.7594	36.84	38.7594	127.147
						38.7764	32.9961	38.7764	116.366
						38.7934	29.4702	38.7934	106.343
						38.8104	26.2678	38.8104	97.1006
						38.8274	23.3883	38.8274	88.6481
						38.8444	20.8256	38.8444	80.9817
						38.8614	18.5688	38.8614	74.085
						38.8784	16.6022	38.8784	67.9306
						38.8954	14.9067	38.8954	62.4817
						38.9124	13.4604	38.9124	57.6935
						38.9294	12.2389	38.9294	53.5151
						38.9464	11.2168	38.9464	49.891
[truncated: 3,002 more rows]

[truncated: 99 more sheets: Fig. 2k, Fig. 2l, Fig. 2m, Fig. 3, Fig. 4a, Fig. 4b, Fig. 4c, Fig. 4d, Fig. 4e, Fig. 4f, Fig. 5a, Fig. 5b, Fig. 5c, Fig. 5d, Fig. 5e, Fig. 6a, Fig. 6b, Fig. 6c, Fig. 6d, Fig. 7b …]
